# Supplementary material for: 2-(1H-Benzimidazol-2-yl)phenol
Source: Acta Crystallogr Sect E Struct Rep Online. 2014 Jan 22;70(Pt 2):o184. doi: 10.1107/S1600536814001366 (PMC3998336; doi:10.1107/S1600536814001366)
Supplement: Supplementary file 1 [file e-70-0o184-sup1.cif]

##############################################################################
#                                                                            #
# This CIF contains the data in a paper accepted for publication in          #
# Acta Crystallographica Section E. It conforms to the requirements of       #
# Notes for Authors for Acta Crystallographica Section E, and has been       #
# peer reviewed under the auspices of the IUCr Commission on Journals.       #
#                                                                            #
# Full details of the Crystallographic Information File format               #
# are given in the paper "The Crystallographic Information File (CIF):       #
# a New Standard Archive File for Crystallography" by S. R. Hall, F. H.      #
# Allen and I. D. Brown [Acta Cryst. (1991), A47, 655-685].                  #
#                                                                            #
# The current version of the core CIF dictionary is obtainable from          #
# ftp://ftp.iucr.org/pub/cif_core.dic.                                       #
#                                                                            #
# Software is freely available for graphical display of the structure(s)     #
# in this CIF. For information consult the CIF software page                 #
# http://www.iucr.org/resources/cif/software.                                #
#                                                                            #
# This file may be used for bona fide research purposes within the           #
# scientific community so long as proper attribution is given to the journal # 
# article from which it was obtained.                                        #
#                                                                            #
##############################################################################
data_global
_audit_creation_method     'PLATON <TABLE ACC> option'
_journal_date_recd_electronic     2014-01-15
_journal_date_accepted     2014-01-20
_journal_name_full     'Acta Crystallographica, Section E'
_journal_year     2014
_journal_volume     70
_journal_issue      2
_journal_page_first     o184
_journal_page_last     o184
_journal_paper_category     QO
_journal_paper_doi     10.1107/S1600536814001366
_journal_coeditor_code     HG5377
_publ_contact_author_name
;
Dr A. Thiruvalluvar
;
_publ_contact_author_address
;
Associate Professor of Physics
Postgraduate Research Department of Physics
Rajah Serfoji Government College (Autonomous)
Thanjavur 613 005
Tamilnadu
India
;
_publ_contact_author_email     'thiruvalluvar.a@gmail.com'
_publ_contact_author_fax     'none'
_publ_contact_author_phone     '+91 4362 255490'
_publ_section_title
;
2-(1<i>H</i>-Benzimidazol-2-yl)phenol
;
_publ_section_title_footnote     .
loop_
    _publ_author_name
    _publ_author_footnote
    _publ_author_address
    'Prakash, S. M.' ?
;
Research and Development Center
Bharathiar University
Coimbatore 641 046
Tamilnadu
India
Department of Chemistry
Annamaliar College of Engineering
Mudaiyur 606 902
Tamilnadu
India
;
    'Thiruvalluvar, A.' ?
;
Postgraduate Research Department of Physics
Rajah Serfoji Government College (Autonomous)
Thanjavur 613 005
Tamilnadu
India
;
    'Rosepriya, S.' ?
;
Postgraduate Research Department of Physics
Rajah Serfoji Government College (Autonomous)
Thanjavur 613 005
Tamilnadu
India
;
    'Srinivasan, N.' ?
;
Research and Development Center
Bharathiar University
Coimbatore 641 046
Tamilnadu
India
Department of Chemistry
S.K.P. Engineering College
Thiruvannamalai 606 611
Tamilnadu
India
;
_publ_section_synopsis     .
data_I
_database_code_depnum_ccdc_archive 'CCDC 982320'
_chemical_name_systematic
;
2-(1<i>H</i>-Benzimidazol-2-yl)phenol
;
_chemical_name_common     Benzimidazole
_chemical_formula_moiety     'C13 H10 N2 O'
_chemical_formula_sum     'C13 H10 N2 O'
_chemical_formula_structural     'C13 H10 N2 O'
_chemical_formula_iupac     'C13 H10 N2 O'
_chemical_formula_weight     210.23
_chemical_melting_point     386
_symmetry_cell_setting     monoclinic
_symmetry_space_group_name_H-M     'P 21/c'
_symmetry_space_group_name_Hall     '-P 2ybc'
loop_
    _symmetry_equiv_pos_site_id
    _symmetry_equiv_pos_as_xyz
    1 x,y,z
    2 -x,1/2+y,1/2-z
    3 -x,-y,-z
    4 x,1/2-y,1/2+z
_cell_length_a     16.864(4)
_cell_length_b     4.7431(8)
_cell_length_c     12.952(2)
_cell_angle_alpha     90
_cell_angle_beta     102.34(2)
_cell_angle_gamma     90
_cell_volume     1012.1(3)
_cell_formula_units_Z     4
_cell_measurement_reflns_used     612
_cell_measurement_theta_min     4.7530
_cell_measurement_theta_max     23.7690
_cell_measurement_temperature     293(2)
_cell_special_details     ?
_exptl_crystal_description     'block'
_exptl_crystal_colour     'colourless'
_exptl_crystal_size_max     0.30
_exptl_crystal_size_mid     0.30
_exptl_crystal_size_min     0.25
_exptl_crystal_size_rad     ?
_exptl_crystal_density_diffrn     1.380
_exptl_crystal_density_meas     ?
_exptl_crystal_density_method     'Not Measured'
_exptl_crystal_F_000     440
_exptl_absorpt_coefficient_mu     0.090
_exptl_absorpt_correction_type     multi-scan
_exptl_absorpt_process_details
;
(CrysAlis PRO; Agilent, 2013)
;
_exptl_absorpt_correction_T_min     0.82898
_exptl_absorpt_correction_T_max     1.00000
_exptl_special_details     ?
_diffrn_ambient_temperature     293(2)
_diffrn_radiation_type     'MoK\a'
_diffrn_radiation_wavelength     0.71073
_diffrn_radiation_source     'Enhance (Mo) X-ray Source'
_diffrn_radiation_monochromator     graphite
_diffrn_measurement_device_type     'Agilent Xcalibur Eos Gemini'
_diffrn_measurement_method     '\w scans'
_diffrn_detector_area_resol_mean     16.3291
_diffrn_reflns_number     4073
_diffrn_reflns_av_R_equivalents     0.0372
_diffrn_reflns_theta_min     3.193
_diffrn_reflns_theta_max     29.158
_diffrn_reflns_theta_full     25.000
_diffrn_measured_fraction_theta_max     0.856
_diffrn_measured_fraction_theta_full     0.999
_diffrn_reflns_limit_h_min     -23
_diffrn_reflns_limit_h_max     10
_diffrn_reflns_limit_k_min     -3
_diffrn_reflns_limit_k_max     6
_diffrn_reflns_limit_l_min     -15
_diffrn_reflns_limit_l_max     17
_refine_special_details     ?
_reflns_number_total     2338
_reflns_number_gt     1184
_reflns_threshold_expression     'I > 2\s(I)'
_refine_ls_structure_factor_coef     Fsqd
_refine_ls_matrix_type     full
_refine_ls_R_factor_all     0.1458
_refine_ls_R_factor_gt     0.0667
_refine_ls_wR_factor_gt     0.1013
_refine_ls_wR_factor_ref     0.1308
_refine_ls_goodness_of_fit_ref     1.026
_refine_ls_restrained_S_all     1.026
_refine_ls_number_reflns     2338
_refine_ls_number_parameters     150
_refine_ls_number_restraints     0
_refine_ls_hydrogen_treatment     mixed
_refine_ls_weighting_scheme     calc
_refine_ls_weighting_details
                      'w=1/[\s^2^(Fo^2^)+(0.0339P)^2^] where P=(Fo^2^+2Fc^2^)/3'
_atom_sites_solution_hydrogens     mixed
_atom_sites_solution_primary     direct
_atom_sites_solution_secondary     difmap
_refine_ls_shift/su_max     0.000
_refine_ls_shift/su_max_lt     0.001
_refine_ls_shift/su_mean     <0.001
_refine_diff_density_max     0.177
_refine_diff_density_min     -0.165
_refine_ls_extinction_method     none
_refine_ls_extinction_coef     .
loop_
    _atom_type_symbol
    _atom_type_description
    _atom_type_scat_dispersion_real
    _atom_type_scat_dispersion_imag
    _atom_type_scat_source
    C C 0.0033 0.0016 ' International Tables Vol C Tables 4.2.6.8 and 6.1.1.4'
    H H 0.0000 0.0000 ' International Tables Vol C Tables 4.2.6.8 and 6.1.1.4'
    N N 0.0061 0.0033 ' International Tables Vol C Tables 4.2.6.8 and 6.1.1.4'
    O O 0.0106 0.0060 ' International Tables Vol C Tables 4.2.6.8 and 6.1.1.4'
_computing_data_collection     'CrysAlis PRO (Agilent, 2013)'
_computing_cell_refinement     'CrysAlis PRO (Agilent, 2013)'
_computing_data_reduction     'CrysAlis PRO (Agilent, 2013)'
_computing_structure_solution     'SIR2011 (Burla <i>et al.</i>, 2012)'
_computing_structure_refinement     'SHELXL2013 (Sheldrick, 2008)'
_computing_molecular_graphics
                  'ORTEP-3 for Windows (Farrugia, 2012) and PLATON (Spek, 2009)'
_computing_publication_material
                          'SHELXL2013 (Sheldrick, 2008) and PLATON (Spek, 2009)'
loop_
    _atom_site_type_symbol
    _atom_site_label
    _atom_site_fract_x
    _atom_site_fract_y
    _atom_site_fract_z
    _atom_site_U_iso_or_equiv
    _atom_site_thermal_displace_type
    _atom_site_calc_flag
    _atom_site_refinement_flags
    _atom_site_occupancy
    _atom_site_disorder_assembly
    _atom_site_disorder_group
    O O26 0.20929(12) 0.7018(4) 0.54707(12) 0.0640(8) Uani d . 1.000 . .
    N N1 0.25872(13) 0.5474(4) 0.25071(16) 0.0459(8) Uani d . 1.000 . .
    N N3 0.28328(12) 0.4482(4) 0.42170(14) 0.0448(7) Uani d . 1.000 . .
    C C2 0.24046(15) 0.6055(5) 0.34606(18) 0.0420(8) Uani d . 1.000 . .
    C C4 0.38923(16) 0.0807(5) 0.4149(2) 0.0561(10) Uani d . 1.000 . .
    C C5 0.42862(16) -0.0543(5) 0.3475(2) 0.0603(11) Uani d . 1.000 . .
    C C6 0.41275(17) 0.0093(6) 0.2410(2) 0.0621(11) Uani d . 1.000 . .
    C C7 0.35740(17) 0.2089(5) 0.1985(2) 0.0554(10) Uani d . 1.000 . .
    C C8 0.31718(15) 0.3444(5) 0.26679(19) 0.0438(9) Uani d . 1.000 . .
    C C9 0.33257(15) 0.2825(5) 0.37415(18) 0.0434(9) Uani d . 1.000 . .
    C C21 0.18120(15) 0.8077(4) 0.36215(19) 0.0424(8) Uani d . 1.000 . .
    C C22 0.13653(15) 0.9671(5) 0.28084(19) 0.0512(9) Uani d . 1.000 . .
    C C23 0.08097(17) 1.1585(5) 0.2980(2) 0.0614(11) Uani d . 1.000 . .
    C C24 0.06758(18) 1.1945(5) 0.3980(3) 0.0640(11) Uani d . 1.000 . .
    C C25 0.11064(18) 1.0406(5) 0.4800(2) 0.0617(11) Uani d . 1.000 . .
    C C26 0.16741(16) 0.8493(5) 0.4634(2) 0.0485(9) Uani d . 1.000 . .
    H H1 0.2390(15) 0.643(5) 0.190(2) 0.068(9) Uiso d . 1.000 . .
    H H4 0.40039 0.03737 0.48660 0.0673 Uiso calc R 1.000 . .
    H H5 0.46693 -0.19179 0.37380 0.0722 Uiso calc R 1.000 . .
    H H6 0.44063 -0.08687 0.19714 0.0748 Uiso calc R 1.000 . .
    H H7 0.34708 0.25216 0.12684 0.0666 Uiso calc R 1.000 . .
    H H22 0.14474 0.94254 0.21266 0.0613 Uiso calc R 1.000 . .
    H H23 0.05206 1.26504 0.24222 0.0737 Uiso calc R 1.000 . .
    H H24 0.02909 1.32393 0.40988 0.0768 Uiso calc R 1.000 . .
    H H25 0.10138 1.06568 0.54762 0.0741 Uiso calc R 1.000 . .
    H H26 0.23899 0.58738 0.52659 0.0960 Uiso calc R 1.000 . .
loop_
    _atom_site_aniso_label
    _atom_site_aniso_U_11
    _atom_site_aniso_U_22
    _atom_site_aniso_U_33
    _atom_site_aniso_U_12
    _atom_site_aniso_U_13
    _atom_site_aniso_U_23
    O26 0.0835(16) 0.0762(13) 0.0334(11) 0.0152(10) 0.0147(10) -0.0050(9)
    N1 0.0540(15) 0.0546(13) 0.0295(12) -0.0037(11) 0.0100(10) 0.0028(11)
    N3 0.0511(14) 0.0521(12) 0.0304(11) 0.0005(11) 0.0070(10) -0.0010(10)
    C2 0.0486(16) 0.0465(14) 0.0314(14) -0.0094(12) 0.0095(12) -0.0032(12)
    C4 0.0567(19) 0.0620(17) 0.0475(17) 0.0017(14) 0.0068(14) -0.0017(14)
    C5 0.0532(18) 0.0608(17) 0.067(2) 0.0028(14) 0.0129(15) -0.0089(16)
    C6 0.062(2) 0.0648(17) 0.067(2) -0.0066(16) 0.0304(16) -0.0132(16)
    C7 0.067(2) 0.0610(17) 0.0436(17) -0.0111(16) 0.0241(15) -0.0073(14)
    C8 0.0454(16) 0.0462(14) 0.0410(15) -0.0080(13) 0.0122(12) -0.0022(12)
    C9 0.0443(16) 0.0488(14) 0.0370(15) -0.0055(13) 0.0087(12) -0.0015(12)
    C21 0.0454(16) 0.0424(13) 0.0391(15) -0.0070(12) 0.0087(12) -0.0033(12)
    C22 0.0537(17) 0.0547(15) 0.0440(17) -0.0030(14) 0.0081(13) 0.0020(13)
    C23 0.0558(19) 0.0583(17) 0.067(2) 0.0025(15) 0.0062(16) 0.0056(15)
    C24 0.0547(19) 0.0539(16) 0.085(2) 0.0048(14) 0.0187(17) -0.0042(17)
    C25 0.067(2) 0.0645(18) 0.059(2) 0.0004(16) 0.0255(16) -0.0112(15)
    C26 0.0534(18) 0.0508(15) 0.0410(16) -0.0033(13) 0.0092(13) -0.0051(13)
_geom_special_details
;
Bond distances, angles <i>etc</i>. have been calculated using the rounded
fractional coordinates. All su's are estimated from the variances of the
(full) variance-covariance matrix. The cell e.s.d.'s are taken into account in
the estimation of distances, angles and torsion angles
;
loop_
    _geom_bond_atom_site_label_1
    _geom_bond_atom_site_label_2
    _geom_bond_site_symmetry_1
    _geom_bond_site_symmetry_2
    _geom_bond_distance
    _geom_bond_publ_flag
    O26 C26 . . 1.355(3) no
    O26 H26 . . 0.8200 no
    N1 C2 . . 1.363(3) no
    N1 C8 . . 1.362(3) no
    N3 C9 . . 1.381(3) no
    N3 C2 . . 1.317(3) no
    N1 H1 . . 0.91(2) no
    C2 C21 . . 1.432(3) no
    C4 C9 . . 1.376(4) no
    C4 C5 . . 1.364(4) no
    C5 C6 . . 1.381(4) no
    C6 C7 . . 1.361(4) no
    C7 C8 . . 1.383(4) no
    C8 C9 . . 1.390(3) no
    C21 C26 . . 1.394(4) no
    C21 C22 . . 1.382(3) no
    C22 C23 . . 1.357(4) no
    C23 C24 . . 1.372(5) no
    C24 C25 . . 1.363(4) no
    C25 C26 . . 1.369(4) no
    C4 H4 . . 0.9300 no
    C5 H5 . . 0.9300 no
    C6 H6 . . 0.9300 no
    C7 H7 . . 0.9300 no
    C22 H22 . . 0.9300 no
    C23 H23 . . 0.9300 no
    C24 H24 . . 0.9300 no
    C25 H25 . . 0.9300 no
loop_
    _geom_angle_atom_site_label_1
    _geom_angle_atom_site_label_2
    _geom_angle_atom_site_label_3
    _geom_angle_site_symmetry_1
    _geom_angle_site_symmetry_2
    _geom_angle_site_symmetry_3
    _geom_angle
    _geom_angle_publ_flag
    C26 O26 H26 . . . 109.00 no
    C2 N1 C8 . . . 107.5(2) no
    C2 N3 C9 . . . 106.09(19) no
    C8 N1 H1 . . . 127.3(16) no
    C2 N1 H1 . . . 124.9(16) no
    N1 C2 N3 . . . 111.4(2) no
    N1 C2 C21 . . . 124.5(2) no
    N3 C2 C21 . . . 124.0(2) no
    C5 C4 C9 . . . 118.3(2) no
    C4 C5 C6 . . . 121.3(2) no
    C5 C6 C7 . . . 121.7(3) no
    C6 C7 C8 . . . 116.9(2) no
    N1 C8 C7 . . . 132.0(2) no
    C7 C8 C9 . . . 122.0(2) no
    N1 C8 C9 . . . 106.1(2) no
    C4 C9 C8 . . . 119.8(2) no
    N3 C9 C8 . . . 108.9(2) no
    N3 C9 C4 . . . 131.3(2) no
    C2 C21 C22 . . . 122.6(2) no
    C2 C21 C26 . . . 119.6(2) no
    C22 C21 C26 . . . 117.8(2) no
    C21 C22 C23 . . . 121.6(2) no
    C22 C23 C24 . . . 119.8(2) no
    C23 C24 C25 . . . 120.1(3) no
    C24 C25 C26 . . . 120.4(3) no
    O26 C26 C21 . . . 121.1(2) no
    O26 C26 C25 . . . 118.6(2) no
    C21 C26 C25 . . . 120.3(2) no
    C5 C4 H4 . . . 121.00 no
    C9 C4 H4 . . . 121.00 no
    C4 C5 H5 . . . 119.00 no
    C6 C5 H5 . . . 119.00 no
    C5 C6 H6 . . . 119.00 no
    C7 C6 H6 . . . 119.00 no
    C6 C7 H7 . . . 122.00 no
    C8 C7 H7 . . . 122.00 no
    C21 C22 H22 . . . 119.00 no
    C23 C22 H22 . . . 119.00 no
    C22 C23 H23 . . . 120.00 no
    C24 C23 H23 . . . 120.00 no
    C23 C24 H24 . . . 120.00 no
    C25 C24 H24 . . . 120.00 no
    C24 C25 H25 . . . 120.00 no
    C26 C25 H25 . . . 120.00 no
loop_
    _geom_torsion_atom_site_label_1
    _geom_torsion_atom_site_label_2
    _geom_torsion_atom_site_label_3
    _geom_torsion_atom_site_label_4
    _geom_torsion_site_symmetry_1
    _geom_torsion_site_symmetry_2
    _geom_torsion_site_symmetry_3
    _geom_torsion_site_symmetry_4
    _geom_torsion
    _geom_torsion_publ_flag
    C8 N1 C2 N3 . . . . -0.8(3) no
    C8 N1 C2 C21 . . . . -179.7(2) no
    C2 N1 C8 C7 . . . . 180.0(3) no
    C2 N1 C8 C9 . . . . 0.4(3) no
    C9 N3 C2 N1 . . . . 0.8(3) no
    C9 N3 C2 C21 . . . . 179.7(2) no
    C2 N3 C9 C4 . . . . -179.9(3) no
    C2 N3 C9 C8 . . . . -0.6(3) no
    N1 C2 C21 C22 . . . . -0.4(4) no
    N1 C2 C21 C26 . . . . 179.9(2) no
    N3 C2 C21 C22 . . . . -179.2(2) no
    N3 C2 C21 C26 . . . . 1.1(4) no
    C9 C4 C5 C6 . . . . 0.3(4) no
    C5 C4 C9 N3 . . . . 179.0(3) no
    C5 C4 C9 C8 . . . . -0.3(4) no
    C4 C5 C6 C7 . . . . 0.1(4) no
    C5 C6 C7 C8 . . . . -0.4(4) no
    C6 C7 C8 N1 . . . . -179.1(3) no
    C6 C7 C8 C9 . . . . 0.5(4) no
    N1 C8 C9 N3 . . . . 0.1(3) no
    N1 C8 C9 C4 . . . . 179.5(2) no
    C7 C8 C9 N3 . . . . -179.6(2) no
    C7 C8 C9 C4 . . . . -0.1(4) no
    C2 C21 C22 C23 . . . . -179.7(2) no
    C26 C21 C22 C23 . . . . 0.1(4) no
    C2 C21 C26 O26 . . . . 0.1(4) no
    C2 C21 C26 C25 . . . . -179.6(2) no
    C22 C21 C26 O26 . . . . -179.6(2) no
    C22 C21 C26 C25 . . . . 0.7(4) no
    C21 C22 C23 C24 . . . . -0.7(4) no
    C22 C23 C24 C25 . . . . 0.7(4) no
    C23 C24 C25 C26 . . . . 0.0(4) no
    C24 C25 C26 O26 . . . . 179.6(2) no
    C24 C25 C26 C21 . . . . -0.7(4) no
loop_
    _geom_hbond_atom_site_label_D
    _geom_hbond_atom_site_label_H
    _geom_hbond_atom_site_label_A
    _geom_hbond_site_symmetry_A
    _geom_hbond_distance_DH
    _geom_hbond_distance_HA
    _geom_hbond_distance_DA
    _geom_hbond_angle_DHA
    _geom_hbond_publ_flag
    N1 H1 O26 4_564 0.91(2) 1.96(3) 2.851(3) 169(2) yes
    O26 H26 N3 . 0.82 1.81 2.551(3) 150 yes
_iucr_refine_instructions_details
;
?
;
