# Supplementary material for: 2-(1H-Benzimidazol-2-yl)phenol
Source: Acta Crystallogr Sect E Struct Rep Online. 2014 Jan 22;70(Pt 2):o184. doi: 10.1107/S1600536814001366 (PMC3998336; doi:10.1107/S1600536814001366)
Supplement: Supplementary file 2 [file e-70-0o184-Isup2.hkl]

#
# h,k,l, Fc-squared, Fo-squared, sigma(Fo-squared), status flag
#
data_I
_shelx_title ' C2 SIR2011 C13H10N2O Z=4'
_shelx_refln_list_code          4
_shelx_F_calc_maximum      133.25
_exptl_crystal_F_000       440.00
_reflns_d_resolution_high  0.7294

loop_
 _space_group_symop_operation_xyz
 'x, y, z'
 '-x, y+1/2, -z+1/2'
 '-x, -y, -z'
 'x, -y-1/2, z-1/2'

_cell_length_a    16.8640
_cell_length_b     4.7431
_cell_length_c    12.9520
_cell_angle_alpha  90.000
_cell_angle_beta  102.340
_cell_angle_gamma  90.000

_shelx_F_squared_multiplier     1.000

loop_
 _refln_index_h
 _refln_index_k
 _refln_index_l
 _refln_F_squared_calc
 _refln_F_squared_meas
 _refln_F_squared_sigma
 _refln_observed_status
   3   0   0          0.45          0.80         1.86 o
   4   0   0       2066.66       1774.62        33.76 o
   5   0   0         26.65         20.41         5.11 o
   6   0   0       1436.15       1337.88        36.25 o
   7   0   0          4.11          4.88         4.21 o
   8   0   0        203.00        194.31        16.51 o
   9   0   0          6.70          9.39         3.29 o
  10   0   0          5.77          7.62         3.39 o
  11   0   0          1.22         -0.77         3.80 o
  12   0   0        307.63        306.71        23.16 o
  13   0   0         10.23          7.29         5.04 o
  14   0   0          0.68         -3.35         4.85 o
  15   0   0         23.57         28.79         9.12 o
  16   0   0         16.82         13.98         7.93 o
  17   0   0          1.06          7.22         6.88 o
  18   0   0          0.02         -3.19         5.31 o
  19   0   0          4.43         -7.65         7.65 o
  20   0   0         25.13         13.30         8.59 o
  21   0   0          0.53          1.46         6.43 o
  22   0   0          0.06         -9.20         9.20 o
   1   1   0          6.99          5.43         1.44 o
   2   1   0       3805.40       3602.65        51.63 o
   3   1   0       5338.29       4917.40        52.30 o
   4   1   0      13782.38      12541.24        43.80 o
   5   1   0        343.08        321.11         6.73 o
   6   1   0         49.56         52.60         3.97 o
   7   1   0          0.29          1.26         3.60 o
   8   1   0        210.77        227.56        10.99 o
   9   1   0         27.38         30.58         4.68 o
  10   1   0          6.85          5.46         4.28 o
  11   1   0         21.26         16.67         3.53 o
  12   1   0         49.94         55.33         6.07 o
  13   1   0          1.79          6.09         3.12 o
  14   1   0          6.78          2.44         3.01 o
  15   1   0         11.84         10.42         3.76 o
  16   1   0         65.75         64.21         9.18 o
  17   1   0          0.55         -2.23         3.91 o
  18   1   0          0.05         -2.25         4.00 o
  19   1   0          2.94         -5.16        13.38 o
  20   1   0          0.32         -0.28         5.77 o
  21   1   0          0.01         -0.73         6.47 o
   0   2   0         50.13         49.36         5.56 o
   1   2   0        331.62        319.03        14.06 o
   2   2   0         35.18         33.99         2.26 o
   3   2   0        105.73        104.20         6.43 o
   4   2   0          0.01          0.29         1.92 o
   5   2   0         78.82         61.37         8.53 o
   6   2   0       1740.87       1920.40        48.26 o
   7   2   0       2710.95       2635.68        23.37 o
   8   2   0        827.15        886.98        15.71 o
   9   2   0         74.50         80.30         6.15 o
  10   2   0          9.25          8.11         2.53 o
  11   2   0         28.12         24.14         4.04 o
  12   2   0         18.90         13.79         3.12 o
  13   2   0         32.71         33.88         6.45 o
  14   2   0          0.54          0.27         2.40 o
  15   2   0          2.34          1.25         4.72 o
  16   2   0          0.00          4.54        11.36 o
  17   2   0          0.08          3.68         5.53 o
  18   2   0          3.67          5.76         6.85 o
  19   2   0          2.01         -9.65         9.65 o
   1   3   0         42.79         43.90         3.12 o
   2   3   0         14.30         17.81         1.96 o
   3   3   0          0.03         -0.61         4.35 o
   4   3   0          9.27          8.16         2.50 o
   5   3   0          9.94         11.55         2.96 o
   6   3   0          1.83          4.09         2.70 o
   7   3   0          2.85          2.91         2.95 o
   8   3   0         26.27         24.01         4.75 o
   9   3   0        189.76        196.48        11.86 o
  10   3   0         55.80         61.95         9.80 o
  11   3   0        469.20        498.03        31.83 o
  12   3   0          0.01          6.12         4.84 o
  13   3   0          7.50         12.73         5.02 o
  14   3   0          1.68         -4.75         4.75 o
  15   3   0          0.38         -4.84         4.84 o
  16   3   0          0.06          2.58         7.29 o
  17   3   0         16.86         42.90        10.97 o
  18   3   0          0.40         -5.35         9.01 o
   0   4   0         18.86         21.62         3.75 o
   1   4   0         12.46          6.79         3.32 o
   2   4   0          2.94          1.73         1.67 o
   3   4   0          3.66          5.32         2.87 o
   4   4   0         21.23         22.11         5.63 o
   5   4   0          0.42         -0.46         2.46 o
   6   4   0          0.43          1.21         2.96 o
   7   4   0          5.69          4.12         2.59 o
   8   4   0          3.48          2.48         3.40 o
   9   4   0         12.53          9.79         4.38 o
  10   4   0          0.13         -3.84         3.84 o
  11   4   0          0.02          2.85         4.30 o
  12   4   0          4.84          4.95         5.94 o
  13   4   0         63.41         49.04         9.46 o
  14   4   0         14.92         19.74         7.15 o
  15   4   0         18.41         12.80        11.28 o
  16   4   0          3.69         42.32        13.03 o
  17   4   0          0.00         20.47        11.72 o
   1   5   0          1.08         -2.84         6.69 o
   2   5   0          0.01         -6.35         6.35 o
   3   5   0          1.05          1.92         5.98 o
   4   5   0          4.57          2.02         4.76 o
   5   5   0         24.76         24.08         6.21 o
   6   5   0          4.37          3.66         5.79 o
   7   5   0          1.25          2.39         5.55 o
   8   5   0          1.75          9.60         5.27 o
   9   5   0          0.09         -2.80         4.02 o
  10   5   0         10.38         17.86         6.56 o
  11   5   0          7.10         29.59        10.96 o
  12   5   0          5.06         -1.34         5.74 o
  13   5   0          0.85         15.60         9.37 o
   0   6   0          6.19         -2.02         5.65 o
   1   6   0          6.94          4.94        13.96 o
   2   6   0          0.41         -5.21         5.21 o
   3   6   0          3.25         12.48         4.99 o
   4   6   0          5.19         -9.12         9.12 o
   5   6   0          0.39          9.14         6.90 o
 -21   1   1          0.00         -8.27         8.27 o
 -20   1   1          0.29         -2.59         6.09 o
 -19   1   1          1.48          0.30        10.85 o
 -18   1   1          0.01         -6.43         6.59 o
 -17   1   1          5.26          5.83         3.22 o
 -16   1   1         20.16         17.74         4.09 o
 -15   1   1         96.68        103.34         9.37 o
 -14   1   1         15.57         19.84         4.27 o
 -13   1   1         68.49         62.40         8.10 o
 -12   1   1         54.66         55.33         7.27 o
 -11   1   1          0.03          1.78         4.00 o
 -10   1   1          6.11          4.16         4.88 o
  -9   1   1        240.69        255.26        20.42 o
  -8   1   1         57.89         67.91        10.57 o
  -7   1   1          0.04         -0.02         3.65 o
  -6   1   1        175.57        178.51         9.44 o
  -5   1   1       1123.02       1085.99        17.41 o
  -4   1   1         72.64         67.24         4.16 o
  -3   1   1      16038.51      14254.59        51.47 o
  -2   1   1        971.71        925.17        16.35 o
  -1   1   1        178.43        185.08         4.12 o
   0   1   1        829.99        784.51        11.52 o
   1   1   1        176.39        173.88         3.76 o
   2   1   1       2870.43       2735.00        13.55 o
   3   1   1       4942.66       4543.79        19.61 o
   4   1   1       9580.94       8999.90        29.20 o
   5   1   1        222.24        201.79         5.67 o
   6   1   1          6.69          4.24         1.47 o
   7   1   1          3.77          4.09         2.03 o
   8   1   1         69.95         76.32         5.74 o
   9   1   1        239.97        251.00        10.80 o
  10   1   1         64.25         70.60         6.26 o
  11   1   1          0.13          0.44         2.91 o
  12   1   1          4.90          4.78         3.72 o
  13   1   1         35.24         42.30         6.86 o
  14   1   1         53.91         47.64         7.61 o
  15   1   1         29.12         24.24         6.26 o
  16   1   1          6.84          7.43         5.22 o
  17   1   1          4.16          2.93         3.62 o
  18   1   1         12.76         15.39         6.25 o
  19   1   1          2.78          0.09         4.85 o
  20   1   1          4.93         16.10         8.88 o
 -19   2   1         17.10         33.76         8.01 o
 -18   2   1          2.31          4.25         6.51 o
 -17   2   1         11.23          5.76         4.84 o
 -16   2   1         11.72         27.68         7.71 o
 -15   2   1          2.91         -0.22         8.21 o
 -14   2   1          0.12         -3.41         3.41 o
 -13   2   1          7.66          7.65         3.24 o
 -12   2   1         12.63          9.48         7.43 o
 -11   2   1        150.11        155.83         9.78 o
 -10   2   1          6.09          4.03         1.99 o
  -9   2   1         35.60         39.72         4.29 o
  -8   2   1         26.71         25.60         3.13 o
  -7   2   1       1900.30       1771.40        48.33 o
  -6   2   1        292.04        305.25        14.25 o
  -5   2   1        288.73        248.69        16.55 o
  -4   2   1        143.43        139.62        11.96 o
  -3   2   1        314.96        324.64        12.31 o
  -2   2   1        150.99        138.80         7.11 o
  -1   2   1         97.40         88.63         4.19 o
   0   2   1          0.29          1.24         1.16 o
   1   2   1         81.51         80.07         3.86 o
   2   2   1          7.35          4.90         1.32 o
   3   2   1          3.81          4.84         1.00 o
   4   2   1          9.42         12.20         2.31 o
   5   2   1        166.45        187.66        10.40 o
   6   2   1       2177.44       2154.55        20.13 o
   7   2   1          0.36          2.74         2.49 o
   8   2   1       1200.03       1254.24        31.09 o
   9   2   1         30.96         35.97         3.77 o
  10   2   1        106.74        115.71         7.51 o
  11   2   1          0.22          2.59         2.62 o
  12   2   1        119.44        122.03        14.48 o
  13   2   1         43.68         41.01         5.43 o
  14   2   1          1.17          0.93         2.75 o
  15   2   1          7.42         12.67         6.50 o
  16   2   1         17.48         15.96         9.69 o
  17   2   1          0.08         -1.22         6.22 o
  18   2   1          5.99         10.73         8.87 o
  19   2   1          0.20          5.46         7.55 o
 -19   3   1          2.94         20.24        10.17 o
 -18   3   1          2.10          6.39         6.70 o
 -17   3   1          9.02         22.08        14.00 o
 -16   3   1          0.00         10.69         6.71 o
 -15   3   1          4.55          0.12         4.55 o
 -14   3   1          0.80         -4.15        15.07 o
 -13   3   1         26.63         30.61         7.52 o
 -12   3   1         15.90          6.32         8.19 o
 -11   3   1         73.43         83.95        14.58 o
 -10   3   1        374.77        400.75        29.24 o
  -9   3   1        304.82        344.74        26.69 o
  -8   3   1         16.19         14.32        11.26 o
  -7   3   1         28.76         26.70         5.70 o
  -6   3   1         59.90         59.58         7.30 o
  -5   3   1         89.64         96.84         8.93 o
  -4   3   1          7.68          9.19         3.41 o
  -3   3   1          4.09          3.08         1.26 o
  -2   3   1        178.67        187.58         6.22 o
  -1   3   1         21.15         22.36         2.81 o
   0   3   1          0.01          1.83         1.54 o
   1   3   1         75.42         69.44         4.77 o
   2   3   1        254.24        251.26        11.03 o
   3   3   1         58.57         59.33         2.63 o
   4   3   1         29.43         30.48         4.02 o
   5   3   1         18.34         14.14         4.89 o
   6   3   1        146.61        140.28         8.98 o
   7   3   1          7.08          6.79         2.90 o
   8   3   1        111.65        122.58         9.18 o
   9   3   1        244.18        241.52        13.23 o
  10   3   1        534.96        545.50        20.63 o
  11   3   1         30.30         34.72         7.19 o
  12   3   1        152.63        181.37        15.82 o
  13   3   1          1.89          1.57         6.21 o
  14   3   1          2.63          4.58         4.74 o
  15   3   1          0.14          9.10         4.88 o
  16   3   1          0.14          4.67         6.89 o
  17   3   1          7.10         12.96         8.01 o
 -17   4   1          4.34         16.97        10.13 o
 -16   4   1          0.24          2.64         7.28 o
 -15   4   1         14.23         13.79         5.91 o
 -14   4   1         87.79         81.70        14.53 o
 -13   4   1         47.38         63.26        10.60 o
 -12   4   1         28.05         29.34         8.15 o
 -11   4   1          1.96          8.31         4.14 o
 -10   4   1          3.78          1.01         4.74 o
  -9   4   1         19.82         24.88         5.28 o
  -8   4   1          0.12          4.21         3.37 o
  -7   4   1          0.37         -2.95         6.49 o
  -6   4   1         36.32         30.52         5.02 o
  -5   4   1         46.59         48.89         8.44 o
  -4   4   1         11.00         11.67         3.63 o
  -3   4   1         10.47         12.69         2.48 o
  -2   4   1        146.79        150.75         7.30 o
  -1   4   1          1.08          1.39         1.24 o
   0   4   1          8.78          9.08         1.63 o
   1   4   1         25.21         25.55         2.79 o
   2   4   1        120.96        119.43         7.15 o
   3   4   1          4.89          3.73         2.07 o
   4   4   1         94.36         99.72         7.77 o
   5   4   1        215.08        213.52        11.66 o
   6   4   1          8.08          6.24         3.18 o
   7   4   1          1.17         -1.09         2.92 o
   8   4   1          1.03          5.00         3.06 o
   9   4   1         10.99         11.97         4.35 o
  10   4   1          1.87          7.17         3.64 o
  11   4   1          1.44          2.77         3.61 o
  12   4   1         10.29         10.01         4.83 o
  13   4   1         64.52         63.17        10.63 o
  14   4   1        118.99        119.11        14.89 o
  15   4   1         42.95         50.33        10.43 o
  16   4   1          9.35         20.42        12.40 o
 -13   5   1          1.08         -9.45         9.45 o
 -12   5   1          0.78         -0.47         6.86 o
 -11   5   1          8.04         26.03        11.42 o
 -10   5   1          0.18          3.74         5.96 o
  -9   5   1          4.09          8.30         5.71 o
  -8   5   1          0.81         -2.68         7.87 o
  -7   5   1          3.90          6.28        10.26 o
  -6   5   1         21.42         16.65         7.16 o
  -5   5   1         11.91         12.40         4.85 o
  -4   5   1         23.39         22.15         9.90 o
  -3   5   1         15.13         14.54         8.64 o
  -2   5   1          9.81         20.53        11.04 o
  -1   5   1          0.85         -7.39         7.39 o
   0   5   1          0.51          1.40         5.81 o
   1   5   1         92.14        105.12        12.71 o
   2   5   1         16.09         19.15         6.07 o
   3   5   1          4.66          3.73         3.68 o
   4   5   1          1.88         -3.88         6.63 o
   5   5   1          0.04          1.84         4.26 o
   6   5   1          0.17          7.62         5.44 o
   7   5   1          2.19          1.15         5.94 o
   8   5   1          0.59         -0.59        13.59 o
   9   5   1          3.07          6.64         4.97 o
  10   5   1          6.90          3.46         5.49 o
  11   5   1          0.07          1.47        14.81 o
  12   5   1          2.44          1.10         5.36 o
  -4   6   1          0.02          2.91         5.72 o
  -3   6   1         18.54         39.68        12.81 o
  -2   6   1         13.94         16.95         5.64 o
  -1   6   1          5.00          1.19         6.95 o
   0   6   1          2.99          8.02         5.09 o
   1   6   1          0.88          7.19         4.84 o
   2   6   1          3.97          7.01         5.03 o
   3   6   1          0.32         -5.70         6.59 o
   4   6   1          0.19         17.15         8.78 o
 -23   0   2          0.30          3.58         5.68 o
 -22   0   2         54.17         60.79        16.10 o
 -21   0   2          3.30         29.17        11.99 o
 -20   0   2         48.27         52.18        13.68 o
 -19   0   2         72.35         86.59        17.01 o
 -18   0   2         66.00         63.51        13.96 o
 -17   0   2          3.57         -1.74         5.56 o
 -16   0   2         76.51         72.34        11.14 o
 -15   0   2          0.27         -0.23         5.96 o
 -14   0   2          4.07         17.84         8.74 o
 -13   0   2         91.09        100.36        15.43 o
 -12   0   2        239.87        238.47        21.94 o
 -11   0   2        696.82        709.35        35.63 o
 -10   0   2       1279.35       1333.22        46.55 o
  -9   0   2        104.89        109.56        12.98 o
  -8   0   2        628.54        639.64        28.35 o
  -7   0   2        440.90        432.88        21.60 o
  -6   0   2       1092.62       1051.34        30.73 o
  -5   0   2          0.47          4.73         3.24 o
  -4   0   2         97.20        106.76         8.37 o
  -3   0   2       5710.62       5577.45        51.44 o
  -2   0   2        102.98        112.11         6.81 o
  -1   0   2       3551.43       4050.18        36.64 o
   0   0   2       2113.15       2227.36        30.40 o
   1   0   2      17756.16      18366.81        91.06 o
   2   0   2          5.46          7.76         3.27 o
   3   0   2         71.04         68.92         3.59 o
   4   0   2        418.44        446.20        18.45 o
   5   0   2       1048.37       1067.30        21.50 o
   6   0   2          0.88          1.82         2.54 o
   7   0   2         59.12         54.83         4.65 o
   8   0   2        126.53        116.38         8.85 o
   9   0   2        351.47        336.82        13.00 o
  10   0   2        122.38        120.19         8.38 o
  11   0   2         13.63         16.04         6.32 o
  12   0   2        382.34        392.81        27.22 o
  13   0   2         72.77         75.37        12.97 o
  14   0   2          0.12          0.43         4.92 o
  15   0   2         72.35         98.60        15.87 o
  16   0   2         31.00         26.39        10.21 o
  17   0   2         19.35         16.89         8.26 o
  18   0   2        234.51        327.06        31.75 o
  19   0   2         34.57         62.23        15.92 o
  20   0   2         29.24         30.88        11.62 o
  21   0   2          0.79         13.45         9.22 o
 -21   1   2          2.67          1.20         4.84 o
 -20   1   2         16.31          8.63         7.75 o
 -19   1   2          0.51          8.33         4.10 o
 -18   1   2         45.98         41.45         7.89 o
 -17   1   2         48.83         51.17         7.16 o
 -16   1   2         12.36         16.74         5.38 o
 -15   1   2         70.03         66.99         9.11 o
 -14   1   2          0.45          2.03         5.11 o
 -13   1   2         34.49         23.72         8.86 o
 -12   1   2          0.03          0.53         5.50 o
 -11   1   2         82.25         79.42        12.88 o
 -10   1   2         62.76         69.12        11.79 o
  -9   1   2        283.85        303.72        14.99 o
  -8   1   2         37.57         37.27         5.41 o
  -7   1   2       1586.20       1590.80        42.50 o
  -6   1   2       1292.77       1354.70        20.20 o
  -5   1   2         27.06         25.13         2.77 o
  -4   1   2          5.39          7.69         1.47 o
  -3   1   2       1399.53       1375.31        14.65 o
  -2   1   2         77.05         84.82         2.32 o
  -1   1   2        305.64        296.31         5.41 o
   0   1   2        430.58        418.25         7.35 o
   1   1   2       1932.40       1859.04        13.18 o
   2   1   2        103.37        106.42         3.14 o
   3   1   2        944.75        907.40        11.49 o
   4   1   2          2.03          2.90         1.64 o
   5   1   2       1590.16       1556.54        24.50 o
   6   1   2         18.88         17.46         2.35 o
   7   1   2         39.02         40.26         3.36 o
   8   1   2        582.04        581.04        18.80 o
   9   1   2         50.15         51.17         7.79 o
  10   1   2         56.80         57.70         7.03 o
  11   1   2         71.10         74.99         8.25 o
  12   1   2         11.96         10.39         6.51 o
  13   1   2         27.82         27.09         5.82 o
  14   1   2         59.30         57.27         8.31 o
  15   1   2        165.94        178.97        14.88 o
  16   1   2          6.44         10.09         6.64 o
  17   1   2         37.05         25.70         6.26 o
  18   1   2          1.49          7.98         4.73 o
  19   1   2          0.00         -3.65         6.33 o
  20   1   2          2.43          8.20         8.59 o
 -20   2   2          0.01          0.64         9.42 o
 -19   2   2          0.26          2.16         4.52 o
 -18   2   2         39.27         45.96        10.08 o
 -17   2   2          3.45         -3.51         4.52 o
 -16   2   2          5.15         13.11         8.18 o
 -15   2   2         91.68         88.99        17.38 o
 -14   2   2         35.81         35.16         7.02 o
 -13   2   2        140.18        139.49        10.57 o
 -12   2   2         78.64         82.82         7.70 o
 -11   2   2          0.59          1.18         2.04 o
 -10   2   2          3.38          1.67         2.45 o
  -9   2   2         27.62         20.34         7.15 o
  -8   2   2         61.30         63.41        10.60 o
  -7   2   2         57.35         61.02         5.62 o
  -6   2   2        302.02        274.80         6.90 o
  -5   2   2        893.45        917.36        16.37 o
  -4   2   2          7.28          7.92         1.44 o
  -3   2   2       1023.93       1037.46        14.12 o
  -2   2   2        737.63        738.81        10.66 o
  -1   2   2         87.11         82.33         4.62 o
   0   2   2        202.91        183.91         4.91 o
   1   2   2        111.98        108.40         3.71 o
   2   2   2         40.57         37.66         2.44 o
   3   2   2        279.29        286.36         6.85 o
   4   2   2        560.65        540.92         9.85 o
   5   2   2        184.82        176.26         6.28 o
   6   2   2         16.17         23.36         2.26 o
   7   2   2        729.38        765.37        14.76 o
   8   2   2         42.41         46.67         4.08 o
   9   2   2         66.36         62.92         5.09 o
  10   2   2         99.09         95.47         7.96 o
  11   2   2        250.44        243.18        14.41 o
  12   2   2          2.12          1.00         3.55 o
  13   2   2         56.43         56.04        10.58 o
  14   2   2          0.61          4.70         5.15 o
  15   2   2          0.33         -1.97         5.49 o
  16   2   2         12.78          6.74         5.80 o
  17   2   2          1.60         -0.95         6.26 o
  18   2   2          0.66         -6.58         7.72 o
  19   2   2          7.03          6.14        10.29 o
 -19   3   2          0.92         -8.59         8.59 o
 -18   3   2          0.02         -4.30         4.62 o
 -17   3   2          0.22         -1.91         4.59 o
 -16   3   2          0.82          0.31         3.76 o
 -15   3   2          0.01          1.83         4.61 o
 -14   3   2         14.81          6.56         6.62 o
 -13   3   2         11.31         10.22         7.13 o
 -12   3   2         24.95         30.18         9.66 o
 -11   3   2         94.41         67.00        13.45 o
 -10   3   2        107.33         95.66        15.06 o
  -9   3   2         14.56         12.05         6.32 o
  -8   3   2         10.78          0.25         3.16 o
  -7   3   2         74.66         83.64         9.25 o
  -6   3   2          5.15          7.43         2.64 o
  -5   3   2         12.43          9.78         2.41 o
  -4   3   2         35.56         38.42         7.83 o
  -3   3   2          0.28          0.60         0.94 o
  -2   3   2          1.23          1.41         1.20 o
  -1   3   2        362.45        366.60        11.78 o
   0   3   2         16.52         17.32         2.29 o
   1   3   2        604.12        617.57        12.08 o
   2   3   2          0.28          2.75         2.15 o
   3   3   2         53.72         52.44         3.41 o
   4   3   2         14.67         10.51         1.58 o
   5   3   2         22.84         19.41         3.32 o
   6   3   2         38.45         36.34         4.86 o
   7   3   2        189.84        182.87        13.71 o
   8   3   2         12.30         12.04         4.26 o
   9   3   2        311.89        301.03        14.85 o
  10   3   2         37.02         32.81         5.77 o
  11   3   2         46.94         51.34         8.35 o
  12   3   2        107.52        106.33        12.39 o
  13   3   2          1.75          8.50         4.82 o
  14   3   2          1.46          6.71         8.33 o
  15   3   2          0.01         -9.57         9.57 o
  16   3   2          3.09         -4.68         6.61 o
  17   3   2          0.26         -8.67         8.67 o
 -17   4   2          0.61        -10.51        10.51 o
 -16   4   2          0.57          3.71         5.10 o
 -15   4   2          3.26          5.80         5.03 o
 -14   4   2          5.40          6.44         4.52 o
 -13   4   2         24.76         20.10        12.13 o
 -12   4   2         18.89         14.89         5.77 o
 -11   4   2          1.70          3.24         4.91 o
 -10   4   2          7.70          9.96         5.62 o
  -9   4   2         46.12         42.56        10.22 o
  -8   4   2          6.54          6.81         5.69 o
  -7   4   2         86.85         88.02        10.48 o
  -6   4   2          6.30         10.46         4.75 o
  -5   4   2         18.51         20.01         5.54 o
  -4   4   2          4.38         11.17         4.33 o
  -3   4   2          3.59         -1.04         2.68 o
  -2   4   2          0.70         -1.61         2.82 o
  -1   4   2         32.77         36.31         4.38 o
   0   4   2          4.29          5.34         3.01 o
   1   4   2          0.00          0.69         2.04 o
   2   4   2          6.86          7.04         2.69 o
   3   4   2         26.42         29.47         3.91 o
   4   4   2         50.22         41.57         5.20 o
   5   4   2         79.01         80.61         7.41 o
   6   4   2         31.21         35.02         5.04 o
   7   4   2          2.11          2.45         2.49 o
   8   4   2          3.82         -1.76         2.70 o
   9   4   2          8.02         11.74         4.10 o
  10   4   2         17.86         18.81         5.05 o
  11   4   2          0.07         -1.51         6.19 o
  12   4   2          1.34         -1.87         7.85 o
  13   4   2          2.00         -9.76         9.76 o
  14   4   2         17.73          8.36         6.64 o
 -13   5   2          3.32         -2.71         7.98 o
 -12   5   2          0.22         -1.59         4.49 o
 -11   5   2          0.21          2.09         5.43 o
 -10   5   2          0.06          1.06         6.52 o
  -9   5   2          7.89          7.75         6.96 o
  -8   5   2         14.47         10.12         8.30 o
  -7   5   2          0.06          2.79         4.19 o
  -6   5   2          9.48          3.33         4.08 o
  -5   5   2          1.46         -1.55         3.16 o
  -4   5   2         10.92         37.85        11.43 o
  -3   5   2          0.86          2.91         6.34 o
  -2   5   2          2.51         -1.89         5.12 o
  -1   5   2         87.27        108.72        17.27 o
   0   5   2          2.67          6.70         5.74 o
   1   5   2         91.00        113.06        17.58 o
   2   5   2         50.00         46.42         8.73 o
   3   5   2          0.02         -1.66         4.45 o
   4   5   2          2.50         -3.83         4.77 o
   5   5   2          0.71         -2.93         4.67 o
   6   5   2         57.02         54.80         7.25 o
   7   5   2          0.67          8.26         6.73 o
   8   5   2          0.89         -0.80         4.34 o
   9   5   2          1.97          8.33         5.53 o
  10   5   2          2.70         11.72         5.09 o
  11   5   2          3.97          5.47         6.50 o
  12   5   2          0.36         11.67         8.96 o
  -4   6   2          1.32         10.71         9.53 o
  -3   6   2          9.06         16.91         8.80 o
  -2   6   2         12.90         16.61        10.42 o
  -1   6   2          2.74          6.62         6.70 o
   0   6   2          3.69         -0.32         6.71 o
   1   6   2          0.61          0.26         4.69 o
   2   6   2          6.52         -0.09         5.26 o
   3   6   2          1.41         -0.91         5.10 o
 -21   1   3         21.31         31.56        11.56 o
 -20   1   3          2.19          8.08         5.33 o
 -19   1   3          1.09          2.10         3.55 o
 -18   1   3         61.76         58.80         9.59 o
 -17   1   3          8.09         16.52         5.79 o
 -16   1   3         17.08         15.59         8.17 o
 -15   1   3        108.37        111.93        18.59 o
 -14   1   3        200.15        210.89        23.81 o
 -13   1   3         68.93         68.25         9.30 o
 -12   1   3          4.23          8.03         3.66 o
 -11   1   3          0.88         -2.31         2.52 o
 -10   1   3         46.87         46.41         6.59 o
  -9   1   3          5.42         10.77         3.92 o
  -8   1   3        727.98        780.01        22.09 o
  -7   1   3         30.39         35.86         3.89 o
  -6   1   3        333.98        349.78        10.29 o
  -5   1   3        195.75        179.81         7.16 o
  -4   1   3          2.89          1.57         1.11 o
  -3   1   3        448.93        435.73         8.67 o
  -2   1   3        185.36        175.67         4.35 o
  -1   1   3         20.77         18.34         2.07 o
   0   1   3         29.53         33.76         2.48 o
   1   1   3        169.52        162.82         6.93 o
   2   1   3        207.80        210.04         6.51 o
   3   1   3         34.11         35.62         3.41 o
   4   1   3         82.90         92.93         4.52 o
   5   1   3         10.51          9.35         2.81 o
   6   1   3        406.29        413.22        10.32 o
   7   1   3         20.08         25.41         3.38 o
   8   1   3         36.13         31.91         3.32 o
   9   1   3         24.57         25.97         2.69 o
  10   1   3         32.21         32.33         3.32 o
  11   1   3         11.46         18.12         5.20 o
  12   1   3          2.86          0.20         2.94 o
  13   1   3        110.55        124.95        12.20 o
  14   1   3         40.89         50.11         8.13 o
  15   1   3        186.91        224.41        16.85 o
  16   1   3          0.99         18.86         6.19 o
  17   1   3         12.78         14.21         5.44 o
  18   1   3          3.66          8.29         6.16 o
  19   1   3          6.47          4.39         7.22 o
  20   1   3         21.94         35.15        13.04 o
 -20   2   3          2.50         13.47         8.41 o
 -19   2   3          1.07         -1.66         5.30 o
 -18   2   3          7.58          1.02         7.91 o
 -17   2   3          0.05          1.14         5.58 o
 -16   2   3         28.97         25.57        10.67 o
 -15   2   3          0.33          9.41         6.83 o
 -14   2   3        109.94        102.39         9.81 o
 -13   2   3         30.72         48.68        12.61 o
 -12   2   3         10.62          0.41         4.35 o
 -11   2   3         49.53         43.92        10.59 o
 -10   2   3        117.97        124.78        16.20 o
  -9   2   3          0.58         -1.08         4.04 o
  -8   2   3          0.30          1.19         1.62 o
  -7   2   3         38.79         38.87         3.36 o
  -6   2   3          1.23          0.63         1.29 o
  -5   2   3        338.18        375.79         9.00 o
  -4   2   3        544.02        540.06        10.12 o
  -3   2   3        328.67        316.35         7.32 o
  -2   2   3         33.07         35.63         2.89 o
  -1   2   3          1.34          1.73         1.53 o
   0   2   3        259.70        249.98         8.48 o
   1   2   3        124.31        123.20         4.18 o
   2   2   3        916.44        960.41        12.52 o
   3   2   3         26.94         28.37         2.47 o
   4   2   3         58.72         55.23         4.10 o
   5   2   3         52.88         56.61         4.19 o
   6   2   3          4.35          0.66         1.46 o
   7   2   3         59.78         61.04         4.28 o
   8   2   3         17.43         14.99         2.82 o
   9   2   3         68.57         67.26         6.15 o
  10   2   3         27.85         28.69         4.88 o
  11   2   3        341.66        320.54        20.15 o
  12   2   3         90.20         85.49         9.35 o
  13   2   3         90.61         88.89         9.87 o
  14   2   3          5.70          9.29         7.83 o
  15   2   3          9.00         13.88         8.72 o
  16   2   3         13.76         19.10         8.49 o
  17   2   3          3.14          4.66         6.64 o
  18   2   3          4.49         -8.24         8.24 o
 -18   3   3          1.21         -3.04         4.44 o
 -17   3   3          2.66          7.31         7.45 o
 -16   3   3          0.61          0.17         7.44 o
 -15   3   3          8.82         14.34         9.23 o
 -14   3   3         10.14         20.58        12.16 o
 -13   3   3         11.52          9.89         6.61 o
 -12   3   3         66.28         61.11        13.58 o
 -11   3   3         59.99         44.03        10.48 o
 -10   3   3        127.63        106.05        15.91 o
  -9   3   3        185.32        180.88        20.35 o
  -8   3   3         26.72         22.10         7.86 o
  -7   3   3         10.28          7.18         2.26 o
  -6   3   3         97.70         91.30         7.16 o
  -5   3   3         19.09         19.15         2.89 o
  -4   3   3         47.44         41.39         3.22 o
  -3   3   3         43.77         42.74         2.13 o
  -2   3   3        109.24        109.06         6.77 o
  -1   3   3        746.69        744.87        17.25 o
   0   3   3          0.18          4.03         2.53 o
   1   3   3         12.01         13.42         1.80 o
   2   3   3          2.32          2.71         1.37 o
   3   3   3         64.63         65.44         3.47 o
   4   3   3         78.90         75.41         4.52 o
   5   3   3         12.27          9.46         2.15 o
   6   3   3         35.58         40.42         9.48 o
   7   3   3        266.63        268.17        13.03 o
   8   3   3        123.28        112.39         8.89 o
   9   3   3         41.05         39.20         7.65 o
  10   3   3         43.73         39.22         7.90 o
  11   3   3          8.67         15.84         5.05 o
  12   3   3         12.16          9.23         7.68 o
  13   3   3          0.29          4.55         7.06 o
  14   3   3          0.21         14.65         9.15 o
  15   3   3          3.96          5.86         6.87 o
  16   3   3          1.28         -6.25         7.33 o
 -17   4   3          0.01        -10.16        10.16 o
 -16   4   3          1.34          1.49         4.87 o
 -15   4   3          1.49          2.09         5.61 o
 -14   4   3          0.56          3.48         6.44 o
 -13   4   3          1.64         15.71         7.84 o
 -12   4   3          5.88          4.72         5.96 o
 -11   4   3          0.66          0.96         4.53 o
 -10   4   3          8.52         17.35         8.35 o
  -9   4   3          1.56         17.06         6.52 o
  -8   4   3         33.29         31.90        10.13 o
  -7   4   3        124.07        141.35        17.63 o
  -6   4   3          2.37         17.68         5.77 o
  -5   4   3        189.76        188.05        14.59 o
  -4   4   3        116.45        121.95        11.68 o
  -3   4   3          8.80         11.86         8.99 o
  -2   4   3         47.11         43.30         7.19 o
  -1   4   3          7.36          5.39         2.52 o
   0   4   3          7.13          7.21         2.58 o
   1   4   3         42.26         36.48         4.89 o
   2   4   3         13.92         33.85         5.21 o
   3   4   3        372.49        405.78        15.67 o
   4   4   3        119.17        132.00        11.22 o
   5   4   3         29.86         29.54         5.34 o
   6   4   3        169.93        175.27        11.37 o
   7   4   3          0.14         10.86         5.30 o
   8   4   3          0.62         -1.87         3.52 o
   9   4   3         21.99         13.49         5.37 o
  10   4   3          0.22          5.66         4.99 o
  11   4   3          0.64          7.41         5.68 o
  12   4   3          0.00          3.44        26.00 o
  13   4   3          7.05          8.28         6.84 o
  14   4   3          6.70         14.04        12.27 o
 -13   5   3          0.46         14.74        10.17 o
 -12   5   3          0.62          9.76         6.76 o
 -11   5   3          0.06          4.02         4.42 o
 -10   5   3          5.26          5.23         5.11 o
  -9   5   3          9.34          5.34         5.82 o
  -8   5   3          5.83         24.32         9.25 o
  -7   5   3          3.10         10.43         5.89 o
  -6   5   3          1.25         10.71         7.26 o
  -5   5   3         35.94         37.39        10.54 o
  -4   5   3         16.31         17.84         5.19 o
  -3   5   3         91.35        107.69        11.73 o
  -2   5   3         10.29          7.26         4.51 o
  -1   5   3         15.85         17.90         5.34 o
   0   5   3          9.59         13.27         4.79 o
   1   5   3         14.95         19.14         6.96 o
   2   5   3         73.62         63.13        10.47 o
   3   5   3          2.45         -4.90         4.90 o
   4   5   3         12.52         19.68         4.68 o
   5   5   3          0.72         -4.77         4.77 o
   6   5   3         12.47         13.89         6.93 o
   7   5   3          8.32         24.62         7.70 o
   8   5   3          1.14          8.17         5.30 o
   9   5   3          0.00          2.18         5.66 o
  10   5   3          4.30          6.35         5.70 o
  11   5   3          0.67         13.37         8.53 o
  -4   6   3         22.70         27.47        10.89 o
  -3   6   3          3.95          3.97         7.15 o
  -2   6   3         23.46         26.28         9.95 o
  -1   6   3         61.25         62.80        15.44 o
   0   6   3          9.63         16.82         9.12 o
   1   6   3          3.78          5.86         6.23 o
 -23   0   4          2.41         -3.10         4.80 o
 -22   0   4          9.84         12.17         8.61 o
 -21   0   4         98.35        101.58        19.78 o
 -20   0   4          0.00          3.47         5.74 o
 -19   0   4         40.94         57.03        15.78 o
 -18   0   4        102.40        122.80        21.49 o
 -17   0   4         27.70         50.03        13.28 o
 -16   0   4         15.15         45.21        13.11 o
 -15   0   4          0.00          5.86         5.37 o
 -14   0   4          3.09          0.56         5.83 o
 -13   0   4          1.03          5.28         4.34 o
 -12   0   4         86.90        114.82        15.50 o
 -11   0   4        156.79        145.61        16.29 o
 -10   0   4       1074.63       1032.32        40.28 o
  -9   0   4         63.91         68.11        10.42 o
  -8   0   4         47.24         38.32         7.50 o
  -7   0   4        619.25        673.64        27.27 o
  -6   0   4         49.47         56.60         7.86 o
  -5   0   4         59.02         54.48         5.18 o
  -4   0   4       1711.04       1791.51        27.04 o
  -3   0   4       1747.40       1818.83        29.15 o
  -2   0   4        707.96        811.20        23.56 o
  -1   0   4        377.69        391.37        18.78 o
   0   0   4        487.63        503.94        21.20 o
   1   0   4        305.80        324.05        17.17 o
   2   0   4       2482.43       2562.94        49.12 o
   3   0   4          0.90          4.15         3.28 o
   4   0   4         99.11        105.51        11.19 o
   5   0   4        823.70        808.00        51.31 o
   6   0   4        140.35        134.83        13.52 o
   7   0   4        125.75        152.74        15.29 o
   8   0   4       1391.25       1394.84        46.39 o
   9   0   4        127.82        125.22        15.38 o
  10   0   4        253.61        282.37        22.89 o
  11   0   4          0.03         -4.94         4.94 o
  12   0   4          9.52          7.43         6.09 o
  13   0   4          1.63          9.42         6.44 o
  14   0   4          1.91          3.63         5.15 o
  15   0   4          2.06         -0.24         6.09 o
  16   0   4         21.46         20.05         9.29 o
  17   0   4        113.20        120.77        20.29 o
  18   0   4          4.22         22.35        11.19 o
  19   0   4         77.54         83.94        18.29 o
  20   0   4         13.32         10.84         9.51 o
 -21   1   4          4.16         -5.16         6.17 o
 -20   1   4          1.00         -3.42         6.21 o
 -19   1   4         15.26         12.20         4.86 o
 -18   1   4          0.01         -1.56         5.62 o
 -17   1   4         72.07         67.76        16.10 o
 -16   1   4         42.81         43.50        13.05 o
 -15   1   4         12.10         16.48         7.20 o
 -14   1   4        150.09        164.57        14.39 o
 -13   1   4          5.03          9.15         4.96 o
 -12   1   4         59.34         47.50        15.90 o
 -11   1   4         26.50         23.77         5.15 o
 -10   1   4          5.11          5.86         3.34 o
  -9   1   4          2.17          4.57         2.78 o
  -8   1   4         69.47         79.61         7.41 o
  -7   1   4        277.89        262.51         9.75 o
  -6   1   4        185.45        194.89         7.82 o
  -5   1   4        692.63        713.59        12.07 o
  -4   1   4         23.71         30.62         2.49 o
  -3   1   4         26.52         26.61         2.61 o
  -2   1   4        407.56        382.73         7.89 o
  -1   1   4        280.22        274.95         6.21 o
   0   1   4       1479.18       1500.94        30.07 o
   1   1   4          9.21         12.48         1.87 o
   2   1   4        361.64        387.78         7.76 o
   3   1   4          5.69         11.91         2.88 o
   4   1   4        213.52        234.91         7.82 o
   5   1   4        341.32        377.47        15.16 o
   6   1   4          0.21         -1.51         2.03 o
   7   1   4        147.17        149.81         8.06 o
   8   1   4         35.38         40.30         4.50 o
   9   1   4         57.40         56.61         5.62 o
  10   1   4          0.03          8.60         8.05 o
  11   1   4         22.95         34.52         8.62 o
  12   1   4        122.59        134.23        15.47 o
  13   1   4         45.16         45.49         7.44 o
  14   1   4          0.02          2.94         3.45 o
  15   1   4         25.53         21.29        10.79 o
  16   1   4         29.32         25.61         6.82 o
  17   1   4          4.36         13.43         6.07 o
  18   1   4          0.16          3.16         4.64 o
  19   1   4          1.28          0.97         7.40 o
 -20   2   4          0.03          0.59         9.36 o
 -19   2   4          5.89          0.69         5.60 o
 -18   2   4          0.02          3.25         5.82 o
 -17   2   4         55.58         47.42        13.73 o
 -16   2   4          1.72          6.39         6.04 o
 -15   2   4         68.47         59.09        14.12 o
 -14   2   4         23.43         32.41        10.30 o
 -13   2   4         82.34         78.49        15.18 o
 -12   2   4         79.53         70.23        13.75 o
 -11   2   4        253.07        267.91        24.75 o
 -10   2   4          0.55          2.82         5.61 o
  -9   2   4        199.07        204.23        16.68 o
  -8   2   4         16.66         15.15         3.35 o
  -7   2   4         42.34         36.86         3.60 o
  -6   2   4         17.87         16.90         2.37 o
  -5   2   4        283.48        291.15         8.48 o
  -4   2   4        115.67        117.47         4.90 o
  -3   2   4        115.26        115.24         6.09 o
  -2   2   4         15.77         18.20         2.76 o
  -1   2   4         11.06         11.76         3.24 o
   0   2   4        772.73        803.34        20.37 o
   1   2   4        392.08        371.84         8.22 o
   2   2   4          0.99          3.29         1.34 o
   3   2   4        282.56        294.89         7.68 o
   4   2   4        117.95        117.21         4.96 o
   5   2   4          0.99         -0.07         1.27 o
   6   2   4          0.01         -0.76         1.06 o
   7   2   4          0.23         -0.51         0.80 o
   8   2   4         11.75         16.91         5.41 o
   9   2   4        100.30         99.36         7.62 o
  10   2   4         41.06         42.82         5.42 o
  11   2   4         84.60         74.37         8.48 o
  12   2   4         33.66         29.81         6.25 o
  13   2   4         16.75         16.61         5.25 o
  14   2   4         13.33         15.70         9.74 o
  15   2   4         42.50         50.63        15.66 o
  16   2   4          8.52         30.61        11.78 o
  17   2   4          5.92         19.76         8.98 o
 -18   3   4          2.06          0.75         6.68 o
 -17   3   4          0.11          1.37         5.85 o
 -16   3   4          2.12          0.89         6.03 o
 -15   3   4          0.75          7.57         7.85 o
 -14   3   4          1.81          2.78         6.11 o
 -13   3   4          1.81         -0.78         4.76 o
 -12   3   4         12.51         -3.09         5.85 o
 -11   3   4         40.00         30.94        10.60 o
 -10   3   4        184.80        171.99        20.64 o
  -9   3   4         94.09        110.83        15.70 o
  -8   3   4         22.28         16.77         7.20 o
  -7   3   4        212.06        213.69         8.69 o
  -6   3   4         80.80         85.44         4.92 o
  -5   3   4          1.18          1.27         0.96 o
  -4   3   4         27.22         26.23         3.05 o
  -3   3   4         92.56         94.57         5.74 o
  -2   3   4         19.68         23.35         3.79 o
  -1   3   4         23.47         28.85         4.09 o
   0   3   4         46.78         50.83         5.13 o
   1   3   4         39.78         39.59         5.47 o
   2   3   4          1.77          0.95         1.31 o
   3   3   4         12.89         11.53         1.90 o
   4   3   4         11.28         10.86         1.94 o
   5   3   4         20.32         14.49         3.75 o
   6   3   4         90.06         87.48         7.59 o
   7   3   4         70.14         62.29         7.17 o
   8   3   4        223.70        222.08        16.45 o
   9   3   4          1.32         -2.90         4.03 o
  10   3   4         50.22         52.31         9.22 o
  11   3   4          2.77          5.28         4.21 o
  12   3   4          0.94         10.20         4.68 o
  13   3   4          1.41         10.65         8.65 o
  14   3   4          3.96         -6.99         7.94 o
  15   3   4          0.60         -8.83         8.83 o
  16   3   4          3.10         12.43         7.97 o
 -17   4   4          0.80         -1.06        10.23 o
 -16   4   4          0.08          6.73         7.03 o
 -15   4   4          0.72          7.77         7.30 o
 -14   4   4          0.01          6.72         6.59 o
 -13   4   4          6.64         18.09         9.73 o
 -12   4   4          3.48          6.39         6.49 o
 -11   4   4          1.14         -4.74         6.06 o
 -10   4   4          0.01         -4.79         6.37 o
  -9   4   4          0.58          2.81         4.72 o
  -8   4   4        157.48        162.05        20.11 o
  -7   4   4         20.85         32.62         9.49 o
  -6   4   4         93.96         80.20        13.63 o
  -5   4   4          1.63         -2.02         4.74 o
  -4   4   4         33.55         27.25         8.52 o
  -3   4   4         11.49         16.78         4.62 o
  -2   4   4         12.49         10.28         2.90 o
  -1   4   4          2.41          4.87         2.58 o
   0   4   4          3.54         10.03         3.14 o
   1   4   4          2.58          0.01         2.59 o
   2   4   4          4.38          7.22         2.96 o
   3   4   4         28.79         25.79         5.42 o
   4   4   4         59.64         52.90         7.14 o
   5   4   4         56.25         57.83         7.55 o
   6   4   4         67.89         54.67         9.23 o
   7   4   4          0.18         -3.46        11.30 o
   8   4   4         15.29          9.82         5.53 o
   9   4   4          1.18          2.54         4.54 o
  10   4   4          0.69          8.71         5.59 o
  11   4   4          7.46          4.99         4.14 o
  12   4   4          0.87         -3.09         4.94 o
  13   4   4          0.00         10.86        18.57 o
 -14   5   4          1.60         -9.74         9.74 o
 -13   5   4          0.55          8.55         7.41 o
 -12   5   4          7.28          6.10         8.49 o
 -11   5   4          2.05          6.46         6.44 o
 -10   5   4          0.47         -2.95         6.42 o
  -9   5   4          7.04          8.09         5.85 o
  -8   5   4          0.07          1.39         4.73 o
  -7   5   4          6.76         24.52         8.82 o
  -6   5   4          0.21          0.61         6.10 o
  -5   5   4          4.39          1.39         4.96 o
  -4   5   4         59.27         55.09        13.10 o
  -3   5   4         25.94         38.14         7.55 o
  -2   5   4          0.44          2.17         3.45 o
  -1   5   4         28.23         33.44         7.12 o
   0   5   4         85.45        101.59        11.36 o
   1   5   4         27.23         42.24         7.69 o
   2   5   4         15.49         11.47         5.49 o
   3   5   4         15.25         11.62         4.69 o
   4   5   4          2.81         -3.99        13.56 o
   5   5   4          7.84          9.84         4.27 o
   6   5   4          4.18         -5.02         5.02 o
   7   5   4          9.17          3.35         9.04 o
   8   5   4          1.57         -2.25         5.10 o
   9   5   4          0.02         -6.79         6.79 o
  10   5   4          0.55          7.83         7.90 o
  11   5   4          0.00         -8.89         8.89 o
  -2   6   4          1.86         -4.11         6.20 o
  -1   6   4          0.89         19.38        11.02 o
   0   6   4         12.40         22.01        11.06 o
 -20   1   5          0.86          7.17         7.63 o
 -19   1   5          0.56         -0.89         4.29 o
 -18   1   5         15.53         46.31        14.56 o
 -17   1   5         11.25          8.38         4.96 o
 -16   1   5          1.34          1.33         3.80 o
 -15   1   5          3.78         11.78         5.86 o
 -14   1   5         16.46         15.07         8.34 o
 -13   1   5         79.41         80.10         9.77 o
 -12   1   5         73.08         76.54         9.18 o
 -11   1   5          1.10          1.14         3.31 o
 -10   1   5         77.59         68.83         7.87 o
  -9   1   5          2.18          3.72         2.74 o
  -8   1   5        121.97        121.91         9.24 o
  -7   1   5        638.43        677.64        19.96 o
  -6   1   5        371.61        386.20        11.38 o
  -5   1   5         60.90         54.06         4.15 o
  -4   1   5        396.99        392.80        10.03 o
  -3   1   5       1144.84       1199.04        26.43 o
  -2   1   5        763.36        745.02        17.50 o
  -1   1   5        400.29        432.92        12.44 o
   0   1   5        198.35        179.73        14.67 o
   1   1   5        583.39        562.42        18.31 o
   2   1   5         95.33        111.20         5.16 o
   3   1   5         62.40         60.21         3.26 o
   4   1   5        299.56        295.60        14.11 o
   5   1   5       1307.29       1289.01        34.04 o
   6   1   5        162.64        153.07        10.96 o
   7   1   5         18.71         16.76         3.21 o
   8   1   5         11.09         13.84         3.29 o
   9   1   5         30.74         34.26         4.66 o
  10   1   5         41.67         47.18         7.54 o
  11   1   5         27.93         26.95         5.93 o
  12   1   5        111.28        116.82        11.87 o
  13   1   5          1.19         -1.15         4.44 o
  14   1   5         37.44         40.02        12.21 o
  15   1   5          0.22          2.25         3.87 o
  16   1   5         10.98         10.86         5.49 o
  17   1   5          2.25          3.13        11.60 o
  18   1   5          7.63         13.57         9.47 o
 -19   2   5          0.03         20.45        10.47 o
 -18   2   5          1.36         -1.65         5.83 o
 -17   2   5          5.54         16.54         8.81 o
 -16   2   5          0.73         -1.12         5.59 o
 -15   2   5         36.34         29.63         9.81 o
 -14   2   5          4.21          3.32         7.15 o
 -13   2   5         47.41         38.64        10.93 o
 -12   2   5         94.77        111.60        17.21 o
 -11   2   5         59.89         45.73        10.34 o
 -10   2   5          0.02          1.07         4.49 o
  -9   2   5         45.52         45.88        10.48 o
  -8   2   5          3.50         -0.61         4.20 o
  -7   2   5          4.40          5.05         1.87 o
  -6   2   5        342.98        344.53        10.54 o
  -5   2   5        160.51        165.55         6.82 o
  -4   2   5         27.29         24.72         2.98 o
  -3   2   5          7.05          4.25         3.10 o
  -2   2   5        881.05        930.41        27.52 o
  -1   2   5        100.00         92.31         8.26 o
   0   2   5        119.49        116.39        12.82 o
   1   2   5         57.47         61.60         4.37 o
   2   2   5         77.77         66.43        12.03 o
   3   2   5         88.23         86.52         6.75 o
   4   2   5        163.92        154.07         9.63 o
   5   2   5         45.58         49.47         6.42 o
   6   2   5          0.84          1.38         3.35 o
   7   2   5          7.27          6.19         2.85 o
   8   2   5         29.20         19.88         4.00 o
   9   2   5          3.60          5.05         3.03 o
  10   2   5          1.82          0.21         2.76 o
  11   2   5         25.17         26.72         4.76 o
  12   2   5         14.74          8.34         8.19 o
  13   2   5         47.86         39.64         7.80 o
  14   2   5          0.29          8.88         7.24 o
  15   2   5          0.02         -4.29         7.99 o
  16   2   5          1.28         12.14        10.19 o
  17   2   5          0.04         21.73        12.86 o
 -18   3   5          3.20         -3.52         6.93 o
 -17   3   5          0.13          9.42         7.87 o
 -16   3   5         19.62          7.26         6.64 o
 -15   3   5         10.24          9.63         6.77 o
 -14   3   5         15.45          5.95         7.41 o
 -13   3   5         22.53         27.24         9.83 o
 -12   3   5         10.36         -0.09         4.49 o
 -11   3   5         18.86          8.89         6.00 o
 -10   3   5         20.98         22.03         8.88 o
  -9   3   5         22.89         16.97         7.93 o
  -8   3   5          0.13          6.68         5.63 o
  -7   3   5          0.01         -2.48         4.46 o
  -6   3   5         27.44         34.47         4.63 o
  -5   3   5         15.75         16.30         3.60 o
  -4   3   5         37.84         36.21         5.33 o
  -3   3   5        147.37        148.43        15.75 o
  -2   3   5          4.03          0.68         5.30 o
  -1   3   5         56.46         58.46         7.29 o
   0   3   5        120.86        112.24         9.82 o
   1   3   5         40.95         56.91        10.37 o
   2   3   5         30.03         30.56         2.81 o
   3   3   5        165.92        168.44         8.58 o
   4   3   5          0.00          3.40         3.19 o
   5   3   5        118.69        112.54         8.58 o
   6   3   5          1.84          0.22         5.78 o
   7   3   5         19.58          7.39        12.29 o
   8   3   5         13.11         11.81         4.98 o
   9   3   5         14.65          3.52         7.63 o
  10   3   5          1.90          1.30         4.19 o
  11   3   5          5.08         10.48         4.97 o
  12   3   5         45.84         39.42         9.42 o
  13   3   5          0.06         18.30         9.14 o
  14   3   5          0.12          5.94         6.72 o
  15   3   5          3.68          9.52         7.27 o
 -16   4   5          6.11          0.78         5.71 o
 -15   4   5          0.16         13.65         8.37 o
 -14   4   5          0.00         -3.03         6.45 o
 -13   4   5         13.87         26.59        10.74 o
 -12   4   5          7.94          9.73         6.99 o
 -11   4   5          6.02          5.40         7.09 o
 -10   4   5          0.92         -0.24         5.15 o
  -9   4   5         12.16         28.84        10.25 o
  -8   4   5          0.47         -2.85         5.09 o
  -7   4   5          0.23         -0.27         3.96 o
  -6   4   5         61.00         48.89        12.58 o
  -5   4   5         30.29         35.90         9.82 o
  -4   4   5         34.84         30.79         9.11 o
  -3   4   5          7.50          8.16         6.80 o
  -2   4   5          0.26          0.50         3.21 o
  -1   4   5          0.03          3.85         3.12 o
   0   4   5         24.57         28.13         4.60 o
   1   4   5         20.84         23.71         4.60 o
   2   4   5          2.95          1.82         3.12 o
   3   4   5          5.14          2.00         3.41 o
   4   4   5         28.50         27.44         5.87 o
   5   4   5          0.50          6.86         5.49 o
   6   4   5          8.41          3.19         4.31 o
   7   4   5          0.49         17.00         6.20 o
   8   4   5          0.01         -2.53         4.39 o
   9   4   5          1.64          2.59         4.64 o
  10   4   5          7.08          8.09         5.30 o
  11   4   5          1.65         -0.13         4.89 o
  12   4   5          1.17          1.70         5.52 o
  13   4   5          5.43         18.14         9.12 o
 -13   5   5          4.65         21.44        10.70 o
 -12   5   5          0.12         -7.72         7.72 o
 -11   5   5          9.43          3.39         5.47 o
 -10   5   5          4.40          2.87         5.39 o
  -9   5   5         12.79         11.89         6.86 o
  -8   5   5          5.61         -5.76         6.54 o
  -7   5   5          4.97         13.92         7.92 o
  -6   5   5          0.65         -6.91         6.91 o
  -5   5   5          0.02         10.80         7.42 o
  -4   5   5          2.04         -1.74         5.30 o
  -3   5   5          9.85         18.20         9.11 o
  -2   5   5          3.39          4.22         5.00 o
  -1   5   5          0.15         -1.94         5.27 o
   0   5   5          0.00          4.10         5.07 o
   1   5   5          3.44          7.96         6.47 o
   2   5   5          6.63          9.75         4.52 o
   3   5   5          4.05         -1.23         5.81 o
   4   5   5          0.00         -1.21         4.64 o
   5   5   5          2.92          7.92         6.70 o
   6   5   5          2.10          1.39         3.91 o
   7   5   5          6.21         14.54         7.23 o
   8   5   5          1.84         10.61         5.21 o
   9   5   5          0.00         -9.94         9.94 o
  10   5   5          9.09         28.44        12.62 o
 -21   0   6         14.84         19.53         9.96 o
 -20   0   6          1.13         -3.97         7.82 o
 -19   0   6          3.07         -5.00         6.43 o
 -18   0   6          6.79         15.56         9.41 o
 -17   0   6         50.34         36.80        12.43 o
 -16   0   6          0.30          8.60         7.26 o
 -15   0   6        180.88        188.61        22.62 o
 -14   0   6        105.31        144.98        19.00 o
 -13   0   6         43.17         54.96        11.61 o
 -12   0   6        113.90        129.37        16.42 o
 -11   0   6          0.86         -4.81         5.37 o
 -10   0   6          3.87          5.47         5.12 o
  -9   0   6        501.60        515.67        28.09 o
  -8   0   6        381.00        360.30        22.27 o
  -7   0   6         23.31         14.49         5.23 o
  -6   0   6       2719.59       2812.49        58.21 o
  -5   0   6        702.33        752.24        29.45 o
  -4   0   6       1008.56       1076.95        34.12 o
  -3   0   6       2248.98       2652.68        51.98 o
  -2   0   6        179.56        208.17        14.64 o
  -1   0   6       1126.00       1236.54        40.35 o
   0   0   6        960.60       1042.91        37.26 o
   1   0   6        162.70        175.35        15.75 o
   2   0   6       1514.35       1546.32        45.66 o
   3   0   6        151.55        163.23        15.94 o
   4   0   6         85.09         97.67        12.80 o
   5   0   6          0.06          1.44         4.91 o
   6   0   6        421.87        439.56        13.09 o
   7   0   6        309.74        305.08        18.09 o
   8   0   6        149.11        164.30        18.44 o
   9   0   6        357.01        339.55        26.43 o
  10   0   6        106.60        104.11        15.75 o
  11   0   6         26.55         41.47        10.98 o
  12   0   6          0.01         -2.69         4.78 o
  13   0   6          2.06          7.56         6.80 o
  14   0   6         19.60         11.30         8.02 o
  15   0   6         62.13         55.72        13.19 o
  16   0   6          6.46         10.06         8.35 o
  17   0   6         17.44         25.96        10.70 o
  18   0   6          5.79         15.34         8.65 o
  19   0   6          3.40         -9.75         9.75 o
 -20   1   6          0.43          4.75         7.33 o
 -19   1   6         11.77         19.07         6.70 o
 -18   1   6         29.01         40.33         8.95 o
 -17   1   6         13.68         15.53         5.59 o
 -16   1   6         15.22         11.47         5.13 o
 -15   1   6         10.02         10.50         4.52 o
 -14   1   6         23.09         21.68         5.84 o
 -13   1   6          2.41          4.95         4.55 o
 -12   1   6          2.42         -0.21         5.08 o
 -11   1   6          3.19         -0.91         4.63 o
 -10   1   6        380.58        362.11        22.31 o
  -9   1   6        253.85        251.22        13.98 o
  -8   1   6        256.78        261.77        13.58 o
  -7   1   6        124.60        112.98         9.31 o
  -6   1   6        309.86        327.72        10.94 o
  -5   1   6         12.95         10.38         2.06 o
  -4   1   6        332.95        349.14        13.08 o
  -3   1   6        676.08        742.85        15.93 o
  -2   1   6         95.66         93.82         5.83 o
  -1   1   6         43.45         48.29         5.03 o
   0   1   6        128.15        114.00        13.13 o
   1   1   6        554.73        564.46        20.01 o
   2   1   6        199.29        198.48        12.22 o
   3   1   6        328.55        331.73         8.51 o
   4   1   6        346.51        329.84        16.24 o
   5   1   6        144.05        118.98        10.23 o
   6   1   6        108.68         99.70         9.41 o
   7   1   6          0.36          0.89         2.32 o
   8   1   6          0.56         -0.81         2.20 o
   9   1   6          2.52         -2.04         2.85 o
  10   1   6        111.90        111.91         8.36 o
  11   1   6          0.00          1.07         6.28 o
  12   1   6         57.40         54.55         9.03 o
  13   1   6         10.84          5.40         4.27 o
  14   1   6          1.28         -4.29         4.48 o
  15   1   6         16.81         28.50         7.34 o
  16   1   6          1.76          9.21         5.19 o
  17   1   6          0.08         -0.42         6.25 o
 -19   2   6          0.45         -8.93         8.93 o
 -18   2   6          0.42          5.83         8.88 o
 -17   2   6          0.00          3.88         6.42 o
 -16   2   6          4.03         -6.97         6.97 o
 -15   2   6         17.06         18.17         8.41 o
 -14   2   6         35.02         27.04         9.78 o
 -13   2   6         75.80         91.65        16.56 o
 -12   2   6         13.53         19.27         5.07 o
 -11   2   6         74.26         76.59        10.01 o
 -10   2   6          7.61         16.09         5.65 o
  -9   2   6        117.06        116.12        10.42 o
  -8   2   6         11.57         13.70         2.80 o
  -7   2   6        254.87        248.14         9.32 o
  -6   2   6         20.23         17.91         3.32 o
  -5   2   6         80.49         81.31         4.42 o
  -4   2   6         21.10         17.95         2.36 o
  -3   2   6          5.18          5.26         1.79 o
  -2   2   6         56.84         56.32         7.11 o
  -1   2   6        176.88        176.01        14.98 o
   0   2   6        194.31        188.33         9.70 o
   1   2   6        881.83        893.85        18.92 o
   2   2   6        438.95        452.59        15.11 o
   3   2   6         44.40         37.20         5.90 o
   4   2   6          3.10          2.55         5.32 o
   5   2   6        138.60        143.70        11.20 o
   6   2   6         43.03         39.67         6.57 o
   7   2   6          7.32          8.84         3.88 o
   8   2   6        178.10        164.37        10.53 o
   9   2   6        169.35        166.15        10.67 o
  10   2   6          2.67          4.74         2.86 o
  11   2   6          5.32          4.30         3.12 o
  12   2   6          3.56          7.81         3.92 o
  13   2   6          1.34          3.03         6.03 o
  14   2   6         20.36         30.39        11.64 o
  15   2   6          4.72         16.17         9.50 o
  16   2   6         13.44         33.91        13.27 o
 -18   3   6          0.05         16.02        11.46 o
 -17   3   6          6.22         -8.31         8.31 o
 -16   3   6          7.75         16.47         9.66 o
 -15   3   6          8.71          2.54         6.16 o
 -14   3   6         12.29         23.22        10.01 o
 -13   3   6          0.04          1.04         6.09 o
 -12   3   6         39.93         53.84        13.46 o
 -11   3   6          2.46         -6.66         6.66 o
 -10   3   6         30.11         36.95        11.60 o
  -9   3   6         57.62         67.59        13.76 o
  -8   3   6          7.94          9.12         5.09 o
  -7   3   6          0.03          3.39         5.84 o
  -6   3   6         23.94         15.74         7.39 o
  -5   3   6        116.18        108.83        15.55 o
  -4   3   6          0.30         -0.79         3.14 o
  -3   3   6        165.74        175.26        15.08 o
  -2   3   6        241.36        256.23        15.00 o
  -1   3   6        145.85        152.43        11.90 o
   0   3   6         29.11         18.15         8.23 o
   1   3   6          4.46          4.72         4.75 o
   2   3   6        106.98         98.19        14.36 o
   3   3   6        116.18         90.64        14.16 o
   4   3   6         11.05          4.41         5.60 o
   5   3   6         25.93         34.26         9.93 o
   6   3   6          1.24         16.18         7.86 o
   7   3   6         18.88          9.96         6.70 o
   8   3   6          6.66          3.13         3.96 o
   9   3   6          4.55          3.52         3.89 o
  10   3   6          5.19          6.54         4.74 o
  11   3   6          3.61          4.37         5.80 o
  12   3   6          1.61          8.86         4.93 o
  13   3   6          3.73          5.60         6.70 o
  14   3   6          5.61          8.89         7.83 o
 -16   4   6          3.76         13.30         8.60 o
 -15   4   6          1.22         -4.41         7.11 o
 -14   4   6          1.49         14.09         8.38 o
 -13   4   6          6.13          4.37         6.36 o
 -12   4   6          6.11          9.59         5.83 o
 -11   4   6          4.86          4.76         6.68 o
 -10   4   6          1.29         -6.31         6.31 o
  -9   4   6          5.21         -1.46         3.95 o
  -8   4   6         24.91         20.40        10.64 o
  -7   4   6         16.99         21.03         8.87 o
  -6   4   6         73.44         94.49        16.09 o
  -5   4   6         24.35         26.02         9.61 o
  -4   4   6          6.42          0.81         4.53 o
  -3   4   6         12.02          4.05         5.19 o
  -2   4   6          0.61         -5.28         5.94 o
  -1   4   6         18.87         17.94         4.80 o
   0   4   6          8.43         12.65         4.40 o
   1   4   6         34.34         18.63         6.73 o
   2   4   6         21.97         17.14         6.92 o
   3   4   6          2.05          1.97         4.60 o
   4   4   6         39.98         48.86        11.65 o
   5   4   6          0.81         -1.49         6.09 o
   6   4   6          4.59          6.12         6.82 o
   7   4   6         34.02         27.89         6.61 o
   8   4   6          0.10         -6.65         6.65 o
   9   4   6         21.31         34.83         9.18 o
  10   4   6         12.79         23.49         7.47 o
  11   4   6          6.74         13.50         6.14 o
  12   4   6          4.44          5.79         6.74 o
  13   4   6          3.51         15.01        11.04 o
 -13   5   6          2.21          9.12         7.10 o
 -12   5   6          4.86          0.54         7.42 o
 -11   5   6          0.02          1.79         6.07 o
 -10   5   6          3.54          7.68         8.30 o
  -9   5   6          0.57          0.35         3.40 o
  -8   5   6          2.21         31.07        12.11 o
  -7   5   6          5.36         -1.30         4.55 o
  -6   5   6          2.48         14.15         7.19 o
  -5   5   6          0.30         -0.75         5.10 o
  -4   5   6          9.03          4.94         6.42 o
  -3   5   6         23.27         33.87        10.90 o
  -2   5   6          9.61          9.96         7.21 o
  -1   5   6          6.55         16.16         8.61 o
   0   5   6          3.75         -7.43         7.43 o
   1   5   6          4.24          9.55         7.31 o
   2   5   6          5.91          4.02         5.88 o
   3   5   6          0.62         11.74         7.39 o
   4   5   6          0.07         12.51         7.42 o
   5   5   6         13.25         21.63        12.21 o
   6   5   6          0.34          7.36         5.81 o
   7   5   6          0.85          6.70         5.05 o
   8   5   6          5.37          7.50         7.27 o
   9   5   6         10.60         -4.60         6.98 o
 -20   1   7         17.10         30.10         8.78 o
 -19   1   7          5.77          6.84         5.52 o
 -18   1   7         53.32         54.03        16.88 o
 -17   1   7         12.22          6.92         4.78 o
 -16   1   7          9.11         15.59        12.78 o
 -15   1   7          1.62         -0.48         3.62 o
 -14   1   7          6.83         14.89         5.82 o
 -13   1   7        185.23        169.85        14.07 o
 -12   1   7        172.90        164.65        13.41 o
 -11   1   7         88.31         86.88         9.52 o
 -10   1   7        186.42        194.68        13.22 o
  -9   1   7          7.33          3.57         3.02 o
  -8   1   7        146.20        150.21        10.73 o
  -7   1   7        103.73         99.54         9.12 o
  -6   1   7        150.57        185.23        11.07 o
  -5   1   7         24.19         21.66         3.05 o
  -4   1   7         10.48         12.08         3.19 o
  -3   1   7        407.49        442.48        13.55 o
  -2   1   7        126.26        134.95         7.83 o
  -1   1   7        936.49       1008.41        20.51 o
   0   1   7         90.67         92.53        12.98 o
   1   1   7         62.65         64.14         7.51 o
   2   1   7          8.29         12.73         4.49 o
   3   1   7         61.20         70.03         8.22 o
   4   1   7        123.98        120.47        10.82 o
   5   1   7          0.68          2.33         3.52 o
   6   1   7         58.10         57.72         7.98 o
   7   1   7        131.51        135.45        12.06 o
   8   1   7        138.48        127.77         8.73 o
   9   1   7          0.02         -1.68         3.02 o
  10   1   7         14.26         11.98         4.65 o
  11   1   7         11.21         14.76         5.82 o
  12   1   7         15.87         28.68        23.23 o
  13   1   7         30.94         29.93         7.82 o
  14   1   7          4.07         13.05         5.60 o
  15   1   7         12.96         17.74         8.07 o
  16   1   7          1.19          0.54         4.85 o
  17   1   7          2.44         -3.45         7.19 o
 -19   2   7         10.86          3.94         6.74 o
 -18   2   7          1.15         -6.30         8.36 o
 -17   2   7          0.33         -8.14         8.14 o
 -16   2   7          8.63         18.64        11.38 o
 -15   2   7          5.46          8.20         6.57 o
 -14   2   7          0.02          3.64         4.29 o
 -13   2   7          1.32          4.87         3.86 o
 -12   2   7         16.20         16.80         5.43 o
 -11   2   7          6.30          7.18         4.03 o
 -10   2   7         61.75         60.28         7.67 o
  -9   2   7        480.08        441.29        26.56 o
  -8   2   7         11.54         17.11         4.19 o
  -7   2   7         31.62         31.41         3.41 o
  -6   2   7         39.34         36.02         5.19 o
  -5   2   7        199.53        189.95        16.56 o
  -4   2   7         64.83         67.35         4.65 o
  -3   2   7          7.47         10.16         2.07 o
  -2   2   7         11.65         11.90         3.68 o
  -1   2   7          3.19          2.67         1.72 o
   0   2   7         12.14         10.30         2.64 o
   1   2   7         35.05         34.19         3.55 o
   2   2   7         21.76         25.17         4.35 o
   3   2   7        482.31        488.88        31.62 o
   4   2   7         89.77         83.77        13.84 o
   5   2   7        135.65        139.45        11.81 o
   6   2   7         95.32         87.47         9.79 o
   7   2   7          5.79          7.55         4.46 o
   8   2   7          1.18          0.98         2.96 o
   9   2   7          0.02         -3.03         3.03 o
  10   2   7          9.25          5.04         3.07 o
  11   2   7         11.44         11.46         5.50 o
  12   2   7          2.87          2.19         4.16 o
  13   2   7          5.87         -5.74         7.32 o
  14   2   7          1.69         20.58        10.69 o
  15   2   7          0.82         -4.92         7.16 o
 -17   3   7          0.01         -0.21         5.63 o
 -16   3   7         10.57          7.66         7.35 o
 -15   3   7          3.10          8.58         8.32 o
 -14   3   7          9.52         17.34         8.83 o
 -13   3   7          9.46          7.64         8.19 o
 -12   3   7          0.82         -2.31         6.32 o
 -11   3   7          0.24          2.06         4.99 o
 -10   3   7         26.53         31.26        10.27 o
  -9   3   7         26.57         29.55         9.69 o
  -8   3   7          0.07         -0.83         4.54 o
  -7   3   7        110.54        123.84        17.84 o
  -6   3   7         91.96         94.73        15.42 o
  -5   3   7        322.72        331.38        28.12 o
  -4   3   7          2.67          5.47         4.37 o
  -3   3   7         58.05         56.57         7.73 o
  -2   3   7          4.79          3.55         4.00 o
  -1   3   7         31.94         34.37         6.49 o
   0   3   7          0.10          1.42         4.25 o
   1   3   7         44.44         45.15         7.91 o
   2   3   7         49.96         42.01        10.80 o
   3   3   7          5.44          1.77         4.83 o
   4   3   7         39.24         37.86        10.77 o
   5   3   7         13.48         13.10         7.97 o
   6   3   7        174.02        182.52        22.26 o
   7   3   7         41.70         36.67        11.63 o
   8   3   7          1.33         -2.88         5.47 o
   9   3   7         22.85         15.26         6.34 o
  10   3   7          2.83          3.65         4.39 o
  11   3   7          0.08          4.30         6.57 o
  12   3   7         16.57         22.65        12.44 o
  13   3   7          1.91          9.33        14.10 o
 -15   4   7          0.26          8.35         7.72 o
 -14   4   7          0.29         -6.25         7.11 o
 -13   4   7          3.24          9.79         8.89 o
 -12   4   7          6.66         25.30        11.22 o
 -11   4   7          0.30          9.11         6.74 o
 -10   4   7          0.24          0.02         5.20 o
  -9   4   7          7.85         11.17         5.90 o
  -8   4   7          1.10          1.69         5.79 o
  -7   4   7          0.05          3.64         4.52 o
  -6   4   7          7.67          0.61         5.61 o
  -5   4   7          1.57          5.49         6.50 o
  -4   4   7          0.33         10.20         6.60 o
  -3   4   7        141.60        162.44        21.74 o
  -2   4   7        113.46        113.30        11.74 o
  -1   4   7        217.20        238.70        16.68 o
   0   4   7          2.85          0.44         3.79 o
   1   4   7          1.18         -6.05         6.05 o
   2   4   7         58.72         65.48         9.37 o
   3   4   7          3.25         -1.99         4.05 o
   4   4   7          0.02         -3.69         5.71 o
   5   4   7          0.00         -4.76         5.66 o
   6   4   7          5.71          3.63         5.67 o
   7   4   7          2.21         14.22         7.33 o
   8   4   7          3.27         -0.96         4.39 o
   9   4   7          0.07         -3.18         4.97 o
  10   4   7         10.65         27.26        13.83 o
  11   4   7          0.03         -0.05         5.13 o
  12   4   7         10.93         52.87        15.01 o
  13   4   7          0.01          6.46         6.74 o
 -12   5   7          0.14          2.33         6.88 o
 -11   5   7          1.23          3.56         6.45 o
 -10   5   7          0.45          6.11         6.23 o
  -9   5   7          7.90         -2.60         5.16 o
  -8   5   7         14.61         30.34        10.72 o
  -7   5   7          4.36          9.03         7.55 o
  -6   5   7          2.79          9.44         7.84 o
  -5   5   7         35.26         48.64        14.25 o
  -4   5   7          0.00         -0.41         4.69 o
  -3   5   7          0.43         13.53         7.21 o
  -2   5   7          1.16         -6.67         6.67 o
  -1   5   7         10.04          1.96         4.32 o
   0   5   7         18.71         10.86         6.90 o
   1   5   7          5.95         -3.34         5.17 o
   2   5   7         20.65         24.36         9.72 o
   3   5   7         14.38         23.74         9.76 o
   4   5   7          0.85         -4.02         6.16 o
   5   5   7          7.42          4.50         6.64 o
   6   5   7          0.31          1.78         6.94 o
   7   5   7          3.97         -1.30         6.19 o
   8   5   7          2.06          0.26         7.25 o
 -20   0   8          9.98         12.82        11.06 o
 -19   0   8         10.93         11.16         9.51 o
 -18   0   8          5.84         10.36        10.66 o
 -17   0   8          0.63          0.58         5.58 o
 -16   0   8        578.78        643.99        42.98 o
 -15   0   8        100.72         94.66        16.69 o
 -14   0   8        356.31        343.91        29.56 o
 -13   0   8        409.10        422.09        31.48 o
 -12   0   8         10.94         11.18         6.79 o
 -11   0   8         17.25         16.80         6.56 o
 -10   0   8         97.33         69.71        11.82 o
  -9   0   8          6.42          6.69         4.94 o
  -8   0   8         28.12         21.89         6.53 o
  -7   0   8        183.65        166.17        16.37 o
  -6   0   8          1.16          7.66         4.28 o
  -5   0   8         14.81          5.83         4.56 o
  -4   0   8        577.43        695.55        31.28 o
  -3   0   8          1.53          0.31         3.53 o
  -2   0   8          0.49          1.29         3.46 o
  -1   0   8          0.01          1.91         4.39 o
   0   0   8         98.85         99.24        14.00 o
   1   0   8        103.59        142.57        16.75 o
   2   0   8          6.37          6.51         5.82 o
   3   0   8         30.35         51.56        11.05 o
   4   0   8        339.85        318.17        25.38 o
   5   0   8         40.43         29.77         9.19 o
   6   0   8         10.00          6.93         6.42 o
   7   0   8         48.16         43.56         4.69 o
   8   0   8          8.91          6.33         6.60 o
   9   0   8         71.97         70.52        13.79 o
  10   0   8          5.69          7.28         6.51 o
  11   0   8        192.59        205.94        24.40 o
  12   0   8        297.72        348.15        33.21 o
  13   0   8          9.87          7.61         8.26 o
  14   0   8         36.43         47.47        13.24 o
  15   0   8          0.05         -8.50         8.50 o
  16   0   8         19.77         29.57        12.32 o
  17   0   8          0.08         10.82         8.49 o
 -21   1   8          0.05         11.92         9.14 o
 -20   1   8         20.71         26.01        11.73 o
 -19   1   8         30.59         30.30         9.05 o
 -18   1   8         23.17         28.86        13.55 o
 -17   1   8         27.51         21.41        13.81 o
 -16   1   8          0.35          4.02         4.80 o
 -15   1   8          1.45          5.53         8.47 o
 -14   1   8          9.94         16.50         5.55 o
 -13   1   8         41.96         50.99         8.36 o
 -12   1   8        424.43        418.74        21.36 o
 -11   1   8          0.18          0.11         3.35 o
 -10   1   8        310.45        305.18        16.97 o
  -9   1   8         27.08         26.97         5.28 o
  -8   1   8          6.28          0.45         2.61 o
  -7   1   8         24.60         16.12         7.84 o
  -6   1   8         12.89         14.99         3.92 o
  -5   1   8          5.40          3.40         2.22 o
  -4   1   8         16.65         22.00         4.18 o
  -3   1   8         47.65         38.34         4.75 o
  -2   1   8          0.68          2.69         2.82 o
  -1   1   8          0.76          0.51         1.89 o
   0   1   8        266.86        247.93        21.93 o
   1   1   8         40.84         50.29         7.54 o
   2   1   8          4.81         10.98        16.18 o
   3   1   8         10.83         11.10         5.19 o
   4   1   8          3.76          4.37         2.59 o
   5   1   8         32.74         30.90         6.73 o
   6   1   8          1.10         -3.72         4.07 o
   7   1   8         96.01         94.57        11.30 o
   8   1   8        145.20        137.89         9.55 o
   9   1   8         92.48         88.00         7.76 o
  10   1   8         81.33         72.44        10.15 o
  11   1   8          1.30          5.85         4.34 o
  12   1   8          2.35         -3.67         6.35 o
  13   1   8         22.98         26.66         7.79 o
  14   1   8         24.10         20.57         6.84 o
  15   1   8          4.09          8.11         6.13 o
  16   1   8         17.16         31.34        12.69 o
 -18   2   8          4.58          4.60         7.45 o
 -17   2   8          0.13         -2.65         7.67 o
 -16   2   8          0.04          1.80         5.15 o
 -15   2   8          2.71          2.90         3.62 o
 -14   2   8         11.28          3.72         5.40 o
 -13   2   8         35.38         29.39         6.14 o
 -12   2   8          3.47          3.92         3.53 o
 -11   2   8          6.34          9.06        11.23 o
 -10   2   8        101.32         99.78         9.88 o
  -9   2   8        157.52        151.39        11.32 o
  -8   2   8        418.79        424.17        17.81 o
  -7   2   8          2.18         -1.89         2.05 o
  -6   2   8        352.59        375.41        15.03 o
  -5   2   8         29.08         25.07         3.98 o
  -4   2   8          7.10         11.66         2.32 o
  -3   2   8        113.19        114.47         6.59 o
  -2   2   8          2.65          8.33         3.13 o
  -1   2   8          0.86          1.38         2.12 o
   0   2   8         27.12         30.51         4.47 o
   1   2   8          0.65         -3.79         5.42 o
   2   2   8          0.11          0.69         5.35 o
   3   2   8          1.62         -1.63         5.40 o
   4   2   8          2.03          7.01         7.38 o
   5   2   8        226.38        223.67        16.09 o
   6   2   8         60.04         69.40         9.63 o
   7   2   8          8.29          4.83         4.33 o
   8   2   8          0.03          0.51         4.20 o
   9   2   8         13.29         13.67         4.01 o
  10   2   8         16.53         11.32         3.60 o
  11   2   8          3.60         10.52         6.80 o
  12   2   8          0.19          1.65         5.69 o
  13   2   8          0.41         -2.13         6.94 o
  14   2   8          3.31         -4.48         7.43 o
 -17   3   8          2.91         -8.32         8.32 o
 -16   3   8         10.86         12.70        10.68 o
 -15   3   8          6.86         12.19         9.26 o
 -14   3   8          1.53         22.48        10.64 o
 -13   3   8          9.38         -1.74         6.04 o
 -12   3   8          0.49          0.78         6.07 o
 -11   3   8          6.55          1.52         5.86 o
 -10   3   8          0.00          6.11         7.02 o
  -9   3   8          0.00         -3.98         6.43 o
  -8   3   8          2.46          9.93         7.58 o
  -7   3   8         19.75         18.49         8.58 o
  -6   3   8         38.60         38.06        11.02 o
  -5   3   8        168.26        170.37        21.05 o
  -4   3   8         99.08        104.44        11.10 o
  -3   3   8          4.28         -0.16         4.46 o
  -2   3   8        115.02        110.26        11.50 o
  -1   3   8          0.54          3.79         3.87 o
   0   3   8         95.14        106.86        15.25 o
   1   3   8        208.18        201.75        18.01 o
   2   3   8          6.84         13.27         8.65 o
   3   3   8         69.87         53.90        12.95 o
   4   3   8          0.68         -1.97         5.22 o
   5   3   8          1.42         -2.00         6.38 o
   6   3   8          7.98          8.47         8.19 o
   7   3   8          6.92         11.19         8.31 o
   8   3   8          0.00          2.57         3.92 o
   9   3   8          3.49         -0.30         9.54 o
  10   3   8          0.35          7.33        11.94 o
  11   3   8          1.87         -5.43         5.43 o
  12   3   8          1.28         11.80         8.21 o
 -14   4   8          0.01         -8.52         8.52 o
 -13   4   8          7.83          4.89         5.55 o
 -12   4   8          3.38          9.63         6.47 o
 -11   4   8          2.77          2.82         6.18 o
 -10   4   8          0.15         -3.03         6.85 o
  -9   4   8         12.97         20.78         8.99 o
  -8   4   8          0.27         -1.48         5.01 o
  -7   4   8          0.00         -6.74         6.74 o
  -6   4   8          4.86         17.49         8.18 o
  -5   4   8          1.11         11.06         6.08 o
  -4   4   8         36.72         28.92        10.09 o
  -3   4   8         38.62         51.07        13.65 o
  -2   4   8         39.18         30.89         6.93 o
  -1   4   8         13.86         23.03        11.04 o
   0   4   8         15.19         34.05         7.42 o
   1   4   8          4.63          7.66         7.46 o
   2   4   8         14.66         13.24         5.08 o
   3   4   8         11.96          4.71        10.19 o
   4   4   8          2.02          1.65         5.95 o
   5   4   8          0.10          2.54         5.07 o
   6   4   8          2.04         13.45         9.33 o
   7   4   8          0.15         -4.05         7.55 o
   8   4   8          1.01         -4.08        16.91 o
   9   4   8         15.09         15.30         6.70 o
  10   4   8          0.12          1.49        11.80 o
  11   4   8          4.32          4.44         6.58 o
  12   4   8          7.69          3.76         5.83 o
 -10   5   8          0.26          0.24         5.91 o
  -9   5   8          0.07          7.14         6.80 o
  -8   5   8          9.32          6.51         6.50 o
  -7   5   8          0.32         -1.72         6.92 o
  -6   5   8         16.89         14.18         9.10 o
  -5   5   8          7.76         -7.57         7.57 o
  -4   5   8         11.98         31.60        11.06 o
  -3   5   8          1.06          4.51         6.03 o
  -2   5   8          0.92         11.60         7.95 o
  -1   5   8          0.39         -8.15         8.15 o
   0   5   8         15.49         10.54         7.25 o
   1   5   8         46.71         57.54        15.33 o
   2   5   8          9.64         16.22        10.26 o
   3   5   8         35.31         41.67        12.85 o
   4   5   8          3.44         16.93         9.14 o
   5   5   8          0.15         -6.94         6.94 o
   6   5   8          0.63         -5.51         5.51 o
   7   5   8          1.15         22.52        10.49 o
 -21   1   9          6.96          7.46         7.72 o
 -20   1   9          0.15         -3.21         7.12 o
 -19   1   9         36.99         27.69         7.76 o
 -18   1   9          5.71         15.09         7.12 o
 -17   1   9         26.74         24.95         7.73 o
 -16   1   9         90.20         81.63        11.80 o
 -15   1   9         14.57         23.98         7.05 o
 -14   1   9         21.70         18.08         5.81 o
 -13   1   9         27.03         26.03         6.73 o
 -12   1   9        216.56        195.57        15.22 o
 -11   1   9         41.52         43.77         7.27 o
 -10   1   9         19.07         22.05         5.39 o
  -9   1   9        196.00        181.61        13.31 o
  -8   1   9          2.77         -3.21         3.21 o
  -7   1   9        121.84        111.69         9.75 o
  -6   1   9         26.23         24.72         4.85 o
  -5   1   9          1.80          0.34         2.99 o
  -4   1   9        130.03        136.36        10.50 o
  -3   1   9        180.90        190.50        10.44 o
  -2   1   9        113.39        118.65         8.42 o
  -1   1   9        137.15        136.21         8.89 o
   0   1   9         40.87         47.84        11.46 o
   1   1   9         87.24         84.37        14.65 o
   2   1   9          0.75          1.81         6.58 o
   3   1   9          2.34          4.58         4.32 o
   4   1   9         28.64         47.25        19.79 o
   5   1   9         35.45         32.29         6.87 o
   6   1   9         93.31         96.87        11.40 o
   7   1   9         26.49         22.83         6.35 o
   8   1   9        141.77        140.06        14.23 o
   9   1   9         57.09         45.86        10.87 o
  10   1   9          1.04         -0.28         4.68 o
  11   1   9          6.42          7.39         5.09 o
  12   1   9          3.70          3.06         4.39 o
  13   1   9          3.96          3.66         8.97 o
  14   1   9          0.41          4.62         6.33 o
  15   1   9         25.74         21.94        10.29 o
  16   1   9         15.62         13.07         9.37 o
 -18   2   9          0.22         -3.86         7.19 o
 -17   2   9          0.08         11.23         8.85 o
 -16   2   9          8.07         30.48        12.49 o
 -15   2   9          8.64         17.62         5.33 o
 -14   2   9          0.65          3.18         3.85 o
 -13   2   9         29.05         39.45         7.40 o
 -12   2   9          0.02         -2.90         3.27 o
 -11   2   9         14.46         10.05         5.87 o
 -10   2   9        143.73        130.86        11.28 o
  -9   2   9          1.57          0.23         2.53 o
  -8   2   9        375.13        360.85        17.22 o
  -7   2   9         38.84         37.42         5.48 o
  -6   2   9        177.93        175.53        10.95 o
  -5   2   9         41.04         36.60         4.86 o
  -4   2   9        243.44        237.47        10.57 o
  -3   2   9         99.32        105.33         7.19 o
  -2   2   9          1.32         -3.50         3.50 o
  -1   2   9         45.42         45.34         9.56 o
   0   2   9        109.50        127.94         8.35 o
   1   2   9         62.67        103.69        16.12 o
   2   2   9         51.14         52.04        11.88 o
   3   2   9         30.77         20.53         8.20 o
   4   2   9        149.07        155.19        20.73 o
   5   2   9         66.66         58.62        13.74 o
   6   2   9         45.75         45.21         9.94 o
   7   2   9         26.65         23.04         7.32 o
   8   2   9         24.87         13.99         4.03 o
   9   2   9         15.65         11.18         3.81 o
  10   2   9         10.49         10.14        13.73 o
  11   2   9          0.01         -0.90         4.72 o
  12   2   9         27.74         28.25        10.61 o
  13   2   9          2.02         12.44         8.98 o
 -16   3   9          1.65          0.62         5.30 o
 -15   3   9         15.88          9.74         7.79 o
 -14   3   9         12.02         13.91         7.97 o
 -13   3   9          5.72         16.94         8.34 o
 -12   3   9          5.19          3.88         6.19 o
 -11   3   9          2.14          3.13         4.97 o
 -10   3   9         56.72         42.40        12.05 o
  -9   3   9         24.91         10.96         5.65 o
  -8   3   9         60.80         60.17        13.48 o
  -7   3   9        106.18        126.58        19.46 o
  -6   3   9        165.25        169.31        22.19 o
  -5   3   9        100.42        112.64        17.87 o
  -4   3   9        325.94        347.03        20.57 o
  -3   3   9         30.20         31.93         7.77 o
  -2   3   9         40.68         49.45         9.11 o
  -1   3   9          4.20         -1.94         4.75 o
   0   3   9          1.49          1.61         5.17 o
   1   3   9          0.94         -1.53         4.56 o
   2   3   9        117.71        141.06        19.95 o
   3   3   9         92.29         97.70        16.94 o
   4   3   9         29.05         28.49        10.36 o
   5   3   9         12.79         18.41         8.58 o
   6   3   9         23.01         14.85         8.63 o
   7   3   9          2.25          0.42         5.60 o
   8   3   9          6.27          3.80         3.95 o
   9   3   9          4.11          1.02         4.92 o
  10   3   9          6.45          6.53         4.51 o
  11   3   9          0.76          2.31         6.17 o
 -13   4   9          5.23         19.79         9.91 o
 -12   4   9         26.11         61.40        16.48 o
 -11   4   9         48.18         49.93        15.58 o
 -10   4   9          1.63         11.55         7.64 o
  -9   4   9         17.19         25.79        10.23 o
  -8   4   9         14.54         14.59         8.38 o
  -7   4   9          2.37          1.19         5.90 o
  -6   4   9          4.29          5.99         6.71 o
  -5   4   9         31.96         38.02        12.74 o
  -4   4   9          3.09         -5.58         7.76 o
  -3   4   9          8.28          5.12         5.99 o
  -2   4   9        206.73        218.12        17.58 o
  -1   4   9         46.12         59.77        10.03 o
   0   4   9        203.72        221.48        18.14 o
   1   4   9          0.96        -12.79        16.41 o
   2   4   9         19.64         16.03         6.50 o
   3   4   9          4.27          2.98         5.35 o
   4   4   9          1.64         12.90         8.49 o
   5   4   9          7.21         10.47         9.37 o
   6   4   9          1.42         -0.98         5.75 o
   7   4   9          9.05          2.70         8.49 o
   8   4   9          0.10          1.37         5.15 o
   9   4   9          0.35          1.98         4.52 o
  10   4   9          6.80         13.93         8.76 o
  11   4   9          3.95          1.45         3.52 o
  -8   5   9          8.38          5.46         7.68 o
  -7   5   9          0.99          1.14         5.55 o
  -6   5   9          3.24         14.14         8.63 o
  -5   5   9          2.77         -0.09         5.61 o
  -4   5   9         18.91         30.99        11.99 o
  -3   5   9          1.32         10.80         8.13 o
  -2   5   9          0.54         29.26        12.72 o
  -1   5   9          1.10          0.42         6.83 o
   0   5   9          0.02          4.65         7.06 o
   1   5   9         17.28         29.41        12.43 o
   2   5   9          6.63         -4.96         5.80 o
   3   5   9         13.42          9.74         7.26 o
 -20   0  10          0.56         12.01         8.55 o
 -19   0  10         36.30         31.33        12.28 o
 -18   0  10          8.05          3.78         5.71 o
 -17   0  10          1.69          7.37         7.26 o
 -16   0  10         13.28         23.38         9.89 o
 -15   0  10         99.26         78.04        15.53 o
 -14   0  10         91.90         84.20        16.02 o
 -13   0  10          7.55          8.97         7.18 o
 -12   0  10        104.38        101.57        16.56 o
 -11   0  10        180.04        174.47        20.10 o
 -10   0  10         77.34         81.49        13.60 o
  -9   0  10         41.18         36.85         9.33 o
  -8   0  10        282.53        253.47        22.45 o
  -7   0  10        500.75        516.31        31.36 o
  -6   0  10        145.36        157.39        17.44 o
  -5   0  10          7.17          7.18         6.29 o
  -4   0  10        600.88        615.76        33.25 o
  -3   0  10         89.18         82.24        12.88 o
  -2   0  10         98.06         85.90        13.12 o
  -1   0  10         19.12         17.72         4.88 o
   0   0  10        301.80        320.27        27.39 o
   1   0  10        116.14        138.20        19.18 o
   2   0  10       1045.62       1014.50        49.47 o
   3   0  10        307.38        344.09        29.47 o
   4   0  10        216.42        201.93        23.68 o
   5   0  10        743.84        718.45        43.38 o
   6   0  10          2.78          0.62         5.72 o
   7   0  10         41.95         49.37        12.88 o
   8   0  10          7.09          7.90         6.46 o
   9   0  10          6.88         12.87         7.98 o
  10   0  10         43.62         18.96         9.67 o
  11   0  10         10.30         14.63         7.40 o
  12   0  10         34.55         29.61        10.82 o
  13   0  10         55.72         66.98        16.92 o
  14   0  10         11.77          1.99         6.43 o
 -20   1  10          0.01         -6.87         7.86 o
 -19   1  10          3.95         10.81         6.51 o
 -18   1  10         10.73         14.53        19.14 o
 -17   1  10          1.02          5.48         4.38 o
 -16   1  10          2.12          7.36         5.36 o
 -15   1  10         28.83         31.84         8.99 o
 -14   1  10          0.23          8.32         5.11 o
 -13   1  10          2.82          9.04         3.98 o
 -12   1  10         34.08         28.33         6.44 o
 -11   1  10        148.81        131.48        12.24 o
 -10   1  10         65.58         65.13         8.67 o
  -9   1  10        160.84        155.97        12.71 o
  -8   1  10         74.49         69.96         8.40 o
  -7   1  10         70.46         72.99         8.42 o
  -6   1  10        289.18        266.11        20.67 o
  -5   1  10         20.44         16.25         4.01 o
  -4   1  10         65.28         55.24         8.85 o
  -3   1  10         88.16         77.43         8.59 o
  -2   1  10         30.54         26.76         4.63 o
  -1   1  10        330.51        340.90        14.92 o
   0   1  10          0.35         -4.75         6.29 o
   1   1  10        538.35        537.03        36.78 o
   2   1  10         57.73         59.68         9.31 o
   3   1  10        117.06        110.03        12.33 o
   4   1  10         39.87         42.37         8.46 o
   5   1  10         95.26         98.35        12.38 o
   6   1  10         67.24         61.61        10.49 o
   7   1  10         11.59          9.46         4.80 o
   8   1  10          2.95          3.40         5.04 o
   9   1  10        103.35        103.88        20.26 o
  10   1  10         11.54         16.73         6.51 o
  11   1  10          4.59         16.22         5.98 o
  12   1  10          0.10         -4.65         5.06 o
  13   1  10          0.02          3.68         6.92 o
  14   1  10          1.81         19.58        10.02 o
  15   1  10          1.34          6.20         7.56 o
 -17   2  10         12.77         27.17        12.12 o
 -16   2  10          0.28          0.37         5.38 o
 -15   2  10          1.02         19.91         9.58 o
 -14   2  10         19.00         11.46         7.45 o
 -13   2  10         53.96         48.10        13.76 o
 -12   2  10         59.73         56.65        14.09 o
 -11   2  10         37.18         54.00        13.69 o
 -10   2  10         20.19         23.79         7.02 o
  -9   2  10         15.98         15.18         4.00 o
  -8   2  10          0.32         -1.81         2.56 o
  -7   2  10         33.71         26.29         6.29 o
  -6   2  10        172.49        169.32        11.54 o
  -5   2  10          6.97          0.97         4.83 o
  -4   2  10          6.48          7.89         2.90 o
  -3   2  10        168.99        162.40         9.53 o
  -2   2  10        287.00        305.51        13.17 o
  -1   2  10        200.78        198.44        11.06 o
   0   2  10          8.80          3.38         3.92 o
   1   2  10          7.96          9.59         8.47 o
   2   2  10         44.82         40.50        11.78 o
   3   2  10         15.29         26.81        10.79 o
   4   2  10         15.37         15.58         8.62 o
   5   2  10         10.33         17.95         8.70 o
   6   2  10         42.54         18.72         6.17 o
   7   2  10         33.46         30.96         9.23 o
   8   2  10         18.61          9.26         5.54 o
   9   2  10         21.92         29.70         8.26 o
  10   2  10         53.16         48.47         9.81 o
  11   2  10          0.04          7.61         8.29 o
  12   2  10         27.30         29.71        14.51 o
 -15   3  10         40.36         54.67        15.60 o
 -14   3  10          2.73         11.11         8.77 o
 -13   3  10         18.53         19.79         9.71 o
 -12   3  10          0.00         -2.49         5.76 o
 -11   3  10          6.60         16.72         8.40 o
 -10   3  10          1.46         -6.01         6.54 o
  -9   3  10         35.76         45.37        12.97 o
  -8   3  10         20.99          2.08         5.02 o
  -7   3  10         79.54         70.51        15.72 o
  -6   3  10         22.51         15.21         8.30 o
  -5   3  10         55.31         58.83        14.79 o
  -4   3  10          0.12          2.42        11.88 o
  -3   3  10         57.80         63.71        11.79 o
  -2   3  10          0.41          0.58         5.15 o
  -1   3  10         53.49         69.74        10.20 o
   0   3  10         45.62         49.23         8.82 o
   1   3  10          0.29          3.38         4.58 o
   2   3  10         28.56          7.98         7.23 o
   3   3  10          4.15         22.95        10.45 o
   4   3  10          7.17         21.27        10.61 o
   5   3  10         23.23         28.80        11.36 o
   6   3  10          1.00         -0.73         6.25 o
   7   3  10         10.49         -1.31         6.06 o
   8   3  10         14.03         11.44        20.55 o
   9   3  10          0.27         -4.88         8.23 o
  10   3  10          0.34         -5.17         7.26 o
 -12   4  10          0.11        -10.10        10.10 o
 -11   4  10          0.03         -0.60         5.60 o
 -10   4  10         13.83          6.96         7.82 o
  -9   4  10          3.50          7.15         7.77 o
  -8   4  10         16.81         24.83         9.81 o
  -7   4  10          1.72          4.03         6.03 o
  -6   4  10          7.97         -1.28         5.12 o
  -5   4  10          0.04         10.13         7.95 o
  -4   4  10          1.63          6.26         7.41 o
  -3   4  10          3.76         -3.34         8.65 o
  -2   4  10         12.93          9.72        14.96 o
  -1   4  10          1.37         -3.31         4.64 o
   0   4  10          3.39         16.76         9.63 o
   1   4  10          2.26         -2.15         5.43 o
   2   4  10          4.91         10.80         4.88 o
   3   4  10          0.22        -10.42        10.42 o
   4   4  10          0.07         -2.81         4.18 o
   5   4  10          5.95          1.50         7.30 o
   6   4  10         10.56         -0.73         7.16 o
   7   4  10          1.35         -6.38         8.56 o
   8   4  10          0.97         -8.86         8.86 o
   9   4  10          7.67         -9.24         9.24 o
  -3   5  10         13.09         32.19        12.20 o
  -2   5  10          5.78          7.65         9.61 o
 -20   1  11          0.75          3.70         5.31 o
 -19   1  11          3.85         10.68         8.83 o
 -18   1  11          1.77         10.37         5.50 o
 -17   1  11          2.33         -1.23         3.74 o
 -16   1  11          0.83         -0.59         6.22 o
 -15   1  11         30.58         27.32         7.81 o
 -14   1  11         35.75         33.16         7.43 o
 -13   1  11          3.81          0.94         3.24 o
 -12   1  11          0.09         11.73         8.46 o
 -11   1  11         21.74         21.76         7.60 o
 -10   1  11        104.29        117.49        11.99 o
  -9   1  11         32.67         30.24        12.42 o
  -8   1  11          1.62          3.82         4.13 o
  -7   1  11          0.10         -1.48         3.10 o
  -6   1  11          9.39          9.00         4.08 o
  -5   1  11          0.18          0.96         3.82 o
  -4   1  11        107.82        104.40        10.21 o
  -3   1  11        293.20        290.01        17.04 o
  -2   1  11         57.62         53.72         6.74 o
  -1   1  11        404.03        442.74        34.19 o
   0   1  11          0.33         -1.36         2.92 o
   1   1  11         97.67        107.93        18.70 o
   2   1  11         76.64         89.99        11.68 o
   3   1  11         12.75         15.70         5.62 o
   4   1  11         54.82         61.77         9.99 o
   5   1  11         46.03         41.69         8.78 o
   6   1  11         83.52         74.28        11.46 o
   7   1  11        123.55        124.39        14.19 o
   8   1  11          1.07          2.06         6.17 o
   9   1  11         57.59         72.40        18.16 o
  10   1  11          0.54          9.72         6.78 o
  11   1  11         16.61         32.62         8.51 o
  12   1  11          2.20          6.43         8.34 o
  13   1  11          5.36          8.04         8.00 o
  14   1  11          6.09         16.40        10.00 o
 -16   2  11          0.00          4.86         6.97 o
 -15   2  11         18.67         23.28        11.18 o
 -14   2  11         43.32         38.99        12.90 o
 -13   2  11         10.31         27.11        11.47 o
 -12   2  11         64.08         55.52        13.74 o
 -11   2  11          0.15         -0.66         4.55 o
 -10   2  11         27.47         23.58        10.11 o
  -9   2  11          9.25          7.48         5.87 o
  -8   2  11          4.44         -7.03         7.03 o
  -7   2  11         24.14         44.04        12.76 o
  -6   2  11          0.55          2.04         5.62 o
  -5   2  11        174.17        147.24        21.02 o
  -4   2  11         41.02         30.36        10.72 o
  -3   2  11        134.88        135.38        13.90 o
  -2   2  11         20.21         20.43         6.76 o
  -1   2  11         27.18         17.07         5.83 o
   0   2  11          0.31          0.87         4.28 o
   1   2  11         16.94         31.85        11.08 o
   2   2  11         38.49         44.46        13.46 o
   3   2  11         10.66         25.71        11.30 o
   4   2  11          9.91         14.82         9.51 o
   5   2  11          5.57         15.05         9.00 o
   6   2  11          0.45         -5.23         7.53 o
   7   2  11         22.74         12.09         7.91 o
   8   2  11         56.98         77.65        12.60 o
   9   2  11          6.02          5.59         6.38 o
  10   2  11         19.98         15.84        10.33 o
 -14   3  11          0.23         11.03         8.87 o
 -13   3  11          3.18         28.37        10.86 o
 -12   3  11          0.10          9.36         9.64 o
 -11   3  11          1.70         -1.44         5.19 o
 -10   3  11          1.18         16.62         8.68 o
  -9   3  11         71.89         94.99        18.91 o
  -8   3  11          0.06         -7.71         7.71 o
  -7   3  11         13.26         16.43         8.54 o
  -6   3  11         34.96         53.00        14.17 o
  -5   3  11         36.99         21.66        10.28 o
  -4   3  11         18.49         31.69        11.95 o
  -3   3  11          0.37          3.80         3.92 o
  -2   3  11          0.91         -1.94         5.41 o
  -1   3  11          0.33         12.81         5.78 o
   0   3  11         14.59         20.47         6.29 o
   1   3  11          0.21         -0.14         4.59 o
   2   3  11         16.68         13.20         6.41 o
   3   3  11         85.11         77.39        16.59 o
   4   3  11          0.13         -0.56         5.68 o
   5   3  11         20.39         14.99         7.89 o
   6   3  11          6.66         10.92         8.94 o
   7   3  11          0.15         -1.10         6.74 o
   8   3  11          2.73         -9.45         9.45 o
 -10   4  11         37.52         27.08        12.72 o
  -9   4  11         11.33         -1.89         6.38 o
  -8   4  11         12.92         15.21         7.76 o
  -7   4  11          0.44         -8.60         8.60 o
  -6   4  11         19.45         29.73        12.05 o
  -5   4  11          0.39          6.24         6.87 o
  -4   4  11         27.33         51.93        15.65 o
  -3   4  11          4.41         12.71         8.85 o
  -2   4  11          0.26         10.14         8.25 o
  -1   4  11         13.63          3.27         9.67 o
   0   4  11          4.60          6.38         4.86 o
   1   4  11          4.50         17.68        11.38 o
   2   4  11          4.05          9.84        20.53 o
   3   4  11         12.14          9.31         8.04 o
   4   4  11          5.29          9.67        13.67 o
   5   4  11          1.55         -5.33         7.22 o
   6   4  11          0.24         -3.82         8.21 o
 -19   0  12          0.00          0.63         6.14 o
 -18   0  12          0.42         -0.45         5.24 o
 -17   0  12         26.14         29.68        11.69 o
 -16   0  12          0.49         12.06         9.99 o
 -15   0  12          7.54         11.16         6.88 o
 -14   0  12          0.91         -5.52         5.52 o
 -13   0  12          0.14         -0.07         5.06 o
 -12   0  12          1.49         -1.09         4.53 o
 -11   0  12         46.99         43.51        11.47 o
 -10   0  12         19.61         18.22         8.19 o
  -9   0  12         14.45         17.19         7.01 o
  -8   0  12        120.64        114.28        16.96 o
  -7   0  12        379.67        345.85        28.29 o
  -6   0  12        602.69        603.95        36.63 o
  -5   0  12         60.67         55.60        11.88 o
  -4   0  12        165.58        183.26        20.64 o
  -3   0  12          4.82          3.76         4.69 o
  -2   0  12         64.93         55.94        11.88 o
  -1   0  12          0.26          2.02         4.19 o
   0   0  12          4.07          2.93         7.68 o
   1   0  12        285.37        262.85        27.91 o
   2   0  12         28.98         39.13        12.24 o
   3   0  12        233.15        225.89        26.58 o
   4   0  12         96.89         90.75        17.77 o
   5   0  12          1.72          3.90         8.74 o
   6   0  12        122.91         99.61        18.95 o
   7   0  12         31.27         28.60         9.97 o
   8   0  12         26.56         31.92        12.15 o
   9   0  12         53.51         63.67        16.73 o
  10   0  12          1.64         10.41         8.34 o
  11   0  12          3.44         22.82        10.05 o
 -17   1  12          1.47          1.17         3.99 o
 -16   1  12          4.47         -2.59         6.24 o
 -15   1  12          0.29         -1.20         3.56 o
 -14   1  12          0.01         -0.57         4.02 o
 -13   1  12          6.02          1.06         3.51 o
 -12   1  12          1.07          5.67         4.16 o
 -11   1  12         81.24         76.23        10.15 o
 -10   1  12         14.82         16.30         5.15 o
  -9   1  12         98.12         86.18        10.17 o
  -8   1  12         49.12         33.71         6.49 o
  -7   1  12         27.08         18.81         5.14 o
  -6   1  12         24.38         24.22         5.57 o
  -5   1  12          2.47          2.70         7.07 o
  -4   1  12        110.96        111.44        17.26 o
  -3   1  12         90.62        103.42        10.95 o
  -2   1  12        128.53        106.75         9.64 o
  -1   1  12         60.21         64.76         7.51 o
   0   1  12          1.09          3.96         2.69 o
   1   1  12          1.95          2.06         5.56 o
   2   1  12         15.65         21.36        10.37 o
   3   1  12          4.16          7.46         5.11 o
   4   1  12         94.54         89.07        12.52 o
   5   1  12          4.76         17.19         8.51 o
   6   1  12         41.48         27.92         8.14 o
   7   1  12          8.12          4.34         6.08 o
   8   1  12         16.90         38.63         9.99 o
   9   1  12          3.16         -2.49         4.86 o
  10   1  12          3.63          5.29         9.46 o
  11   1  12          9.29          0.62         6.99 o
  12   1  12          2.37         -1.95         6.73 o
 -15   2  12         13.73         20.76        10.42 o
 -14   2  12          1.49          2.55         5.79 o
 -13   2  12         86.24         73.97        17.39 o
 -12   2  12          0.00          6.29         7.46 o
 -11   2  12          1.74          6.25         8.40 o
 -10   2  12          0.13         -3.01         6.52 o
  -9   2  12          0.04         -2.24         5.76 o
  -8   2  12          0.61         -1.85         4.76 o
  -7   2  12          7.26          4.64         5.61 o
  -6   2  12         20.34         18.45         7.37 o
  -5   2  12         81.21         63.32        14.80 o
  -4   2  12          3.39         -0.48         6.26 o
  -3   2  12          3.61          3.08         4.50 o
  -2   2  12         45.54         37.96         8.89 o
  -1   2  12         23.54         31.17        13.82 o
   0   2  12        298.18        335.40        23.19 o
   1   2  12         22.75         21.04         6.86 o
   2   2  12        130.76        168.37        24.35 o
   3   2  12         20.75         29.33        11.28 o
   4   2  12          7.30         14.76         8.98 o
   5   2  12          3.12          5.92         7.32 o
   6   2  12          0.08         15.63        11.43 o
   7   2  12          0.05         13.51        10.65 o
   8   2  12          6.54         13.87         6.52 o
   9   2  12          4.17         -2.09         6.81 o
  10   2  12          0.07         24.74        10.69 o
 -12   3  12          0.18          0.98         7.97 o
 -11   3  12          0.46         -1.43         6.00 o
 -10   3  12         16.43         13.98         7.68 o
  -9   3  12         16.55         36.07        12.66 o
  -8   3  12         51.71         67.34        15.88 o
  -7   3  12          8.59          9.06         7.81 o
  -6   3  12         27.82         20.50         9.51 o
  -5   3  12         33.60         31.14        12.17 o
  -4   3  12          7.85          3.71         6.16 o
  -3   3  12         11.59          4.23         5.04 o
  -2   3  12         34.73         34.55         8.65 o
  -1   3  12          0.19          2.47         9.69 o
   0   3  12         21.01         15.19        11.20 o
   1   3  12          3.54          4.91         5.14 o
   2   3  12         15.92          9.32         6.27 o
   3   3  12         20.59          2.55         6.69 o
   4   3  12         19.63         23.50        11.80 o
   5   3  12         47.24         24.31        10.75 o
   6   3  12          0.44          2.36         6.83 o
  -6   4  12          2.44         -6.97         7.79 o
  -5   4  12          6.80         -9.96         9.96 o
  -4   4  12          0.52         18.38         9.73 o
  -3   4  12          0.06         -9.05         9.05 o
  -2   4  12          5.98         33.73        12.82 o
  -1   4  12          0.37          4.29         5.06 o
   0   4  12          0.48         23.03        11.66 o
   1   4  12          4.48          7.86         7.63 o
   2   4  12          0.72         20.14         8.64 o
   3   4  12          7.53         10.63         9.31 o
   4   4  12          0.49         -3.75         7.44 o
 -16   1  13         25.72         34.13        11.06 o
 -15   1  13          2.86         43.61        15.03 o
 -14   1  13          1.50         12.64         9.28 o
 -13   1  13         12.62         27.03         7.50 o
 -12   1  13          4.02          3.71         4.64 o
 -11   1  13         15.28          8.14         4.96 o
 -10   1  13         13.86         12.77         4.87 o
  -9   1  13         61.53         53.29        13.24 o
  -8   1  13          6.09          6.15         3.90 o
  -7   1  13          2.53         -4.02         4.02 o
  -6   1  13          0.97         -2.61         3.53 o
  -5   1  13         57.17         71.24         9.48 o
  -4   1  13         50.15         49.33         8.15 o
  -3   1  13        106.07        110.76        11.59 o
  -2   1  13        100.55        103.40        11.54 o
  -1   1  13         16.05         15.60         6.13 o
   0   1  13         21.72         22.20         5.10 o
   1   1  13         38.47         48.53         7.17 o
   2   1  13         12.01         15.57         7.89 o
   3   1  13         12.04         13.28         9.23 o
   4   1  13         31.81         29.43         7.75 o
   5   1  13          7.27          0.28         3.88 o
   6   1  13          9.41         28.76         8.55 o
   7   1  13          1.95         11.16        14.23 o
   8   1  13          0.11          0.93         5.48 o
   9   1  13          0.25          1.13         9.39 o
  10   1  13          1.48          9.28        10.80 o
 -14   2  13          0.09         16.45         9.76 o
 -13   2  13          1.65          4.35        11.50 o
 -12   2  13          0.59         13.65         8.05 o
 -11   2  13         16.28         12.79         7.67 o
 -10   2  13          2.15          5.69         4.89 o
  -9   2  13         54.42         79.05        16.67 o
  -8   2  13          0.00          3.75         5.78 o
  -7   2  13         10.43         19.28         9.46 o
  -6   2  13         17.12         11.26         5.28 o
  -5   2  13          0.92         -8.33         8.33 o
  -4   2  13         11.46         21.58         8.69 o
  -3   2  13         17.52         10.04         6.29 o
  -2   2  13         11.97          5.12         4.99 o
  -1   2  13          0.34          0.20         4.49 o
   0   2  13         38.84         50.19        10.57 o
   1   2  13          0.86          1.19         4.06 o
   2   2  13         10.97          9.55         5.47 o
   3   2  13          1.84          3.23         7.14 o
   4   2  13         13.51         16.15         9.84 o
   5   2  13          7.94          2.70         6.33 o
   6   2  13         16.11         25.81        11.98 o
 -10   3  13          3.76         -8.97         8.97 o
  -9   3  13         26.04         22.59        11.35 o
  -8   3  13          1.29          1.51         6.34 o
  -7   3  13          0.48         26.08        10.78 o
  -6   3  13          8.32         -4.74         6.13 o
  -5   3  13          1.37         -8.04         8.04 o
  -4   3  13          5.30         -7.35         7.35 o
  -3   3  13         13.82         12.34         9.39 o
  -2   3  13          0.01         18.18         9.32 o
  -1   3  13          0.86          1.05         4.30 o
   0   3  13          2.79         -6.07        13.30 o
   1   3  13          9.94         13.88         7.36 o
   2   3  13          2.00         -4.07        10.64 o
   3   3  13          0.05          4.86         9.95 o
   4   3  13         14.24         24.38        12.31 o
   0   4  13          0.70        -10.71        10.71 o
   1   4  13          0.06         -2.01         5.77 o
 -17   0  14          0.00          4.17         5.95 o
 -16   0  14          9.20         10.52         9.33 o
 -15   0  14          0.11          2.82         6.25 o
 -14   0  14          0.19         11.49         8.22 o
 -13   0  14         36.08         40.90        12.32 o
 -12   0  14         13.60         16.59         9.28 o
 -11   0  14         19.91         28.49        10.09 o
 -10   0  14          2.18         -1.21         5.87 o
  -9   0  14          9.37         -1.69         4.76 o
  -8   0  14          9.17         20.64         8.63 o
  -7   0  14         72.47         73.33        14.51 o
  -6   0  14          1.18         -6.84         7.16 o
  -5   0  14         18.30         13.21         7.67 o
  -4   0  14          6.62          0.31         5.67 o
  -3   0  14         19.29         25.63         9.61 o
  -2   0  14          5.11         -2.89         6.08 o
  -1   0  14        149.31        181.76        22.37 o
   0   0  14          2.22          2.08         5.94 o
   1   0  14         85.70         98.20        17.04 o
   2   0  14          1.97         -2.81         5.68 o
   3   0  14          3.82         14.87         9.05 o
   4   0  14         10.02          1.60         7.01 o
   5   0  14          0.22          2.39         8.16 o
   6   0  14          1.18         -3.81         6.97 o
   7   0  14          3.97         -3.18         6.76 o
 -15   1  14          0.01         17.79         9.74 o
 -14   1  14          0.12         -1.70         4.68 o
 -13   1  14          1.18         -4.05         9.65 o
 -12   1  14          2.32         14.13         8.65 o
 -11   1  14         22.12         20.19         8.30 o
 -10   1  14          0.81         -6.05         6.05 o
  -9   1  14         17.59         10.38         6.84 o
  -8   1  14          1.50         -0.51         6.61 o
  -7   1  14          3.86          4.06         6.84 o
  -6   1  14         15.45         17.87         9.15 o
  -5   1  14          4.95          2.87         5.87 o
  -4   1  14         24.25         30.24         9.51 o
  -3   1  14          2.14          3.03         5.00 o
  -2   1  14          2.10          0.85         4.72 o
  -1   1  14          0.08         -1.70         3.06 o
   0   1  14          1.57          3.96         5.27 o
   1   1  14         17.11         16.53         6.18 o
   2   1  14          7.37          7.58         3.87 o
   3   1  14         16.64         28.31        11.94 o
   4   1  14         10.26         -8.98         8.98 o
   5   1  14          0.82          9.00         6.10 o
   6   1  14          4.23          8.20         5.69 o
   7   1  14          6.54         37.46        13.31 o
 -12   2  14         29.89         32.72        12.32 o
 -11   2  14          4.42          7.20         7.40 o
 -10   2  14          0.55         30.93        12.18 o
  -9   2  14          0.33          4.07         6.66 o
  -8   2  14          6.41          6.10         8.66 o
  -7   2  14          3.43         -0.83         6.20 o
  -6   2  14         40.91         34.89        11.67 o
  -5   2  14          0.98         11.52         8.03 o
  -4   2  14         10.80         28.79        11.51 o
  -3   2  14          5.97          7.95         6.68 o
  -2   2  14          1.51          3.42         5.32 o
  -1   2  14          0.55         11.97         6.28 o
   0   2  14          4.44         17.95         6.67 o
   1   2  14         10.42         15.31        11.11 o
   2   2  14          0.07          6.13         8.03 o
   3   2  14          0.15          3.52         6.68 o
   4   2  14          0.27         -9.87         9.87 o
  -5   3  14          0.74          7.53         8.96 o
  -4   3  14          0.56         -9.39         9.39 o
  -3   3  14          0.01          6.57         7.30 o
  -2   3  14          2.87          2.47         5.04 o
  -1   3  14          1.44         25.18        11.93 o
   0   3  14          1.22          0.53         7.50 o
   1   3  14          4.11         10.74         7.32 o
   2   3  14          0.15         27.55        11.58 o
 -13   1  15          0.22          9.17         6.88 o
 -12   1  15          0.81         -6.70         6.93 o
 -11   1  15          3.06         17.48         9.25 o
 -10   1  15          0.45         -7.23         7.23 o
  -9   1  15          3.10          8.89         7.14 o
  -8   1  15          2.73          9.22         7.09 o
  -7   1  15          4.79          4.36         5.72 o
  -6   1  15          0.43         23.87         9.46 o
  -5   1  15         13.73         -6.26         6.26 o
  -4   1  15          2.66          3.35         5.42 o
  -3   1  15         23.16         16.91         8.14 o
  -2   1  15          1.09          5.67         6.21 o
  -1   1  15          2.06         -7.55         7.55 o
   0   1  15          0.35          1.00        19.56 o
   1   1  15          0.39         17.33         9.65 o
   2   1  15          0.80          4.70         9.55 o
   3   1  15         20.13          8.16         8.49 o
  -9   2  15          0.24          7.73         9.28 o
  -8   2  15          5.51         27.04        11.50 o
  -7   2  15          6.33          3.08         5.84 o
  -6   2  15          5.60         21.73        10.37 o
  -5   2  15          4.39          3.07         6.53 o
  -4   2  15          0.61         -0.39         7.52 o
  -3   2  15          0.19          9.48         7.96 o
  -2   2  15          0.10         -7.98         7.98 o
  -1   2  15          0.94         24.39        22.44 o
   0   2  15          2.95         14.30        12.29 o
   1   2  15          1.20         11.04         7.23 o
 -13   0  16         16.56         40.97        13.30 o
 -12   0  16          0.00          5.04         6.19 o
 -11   0  16          5.61         35.80        11.89 o
 -10   0  16          0.09         -7.44         7.44 o
  -9   0  16         30.82         25.69        10.27 o
  -8   0  16          7.36         13.59         8.51 o
  -7   0  16          2.12          0.03         7.30 o
  -6   0  16          0.01          3.83         5.07 o
  -5   0  16         43.13         48.82        12.69 o
  -4   0  16         44.29         55.27        14.32 o
  -3   0  16         56.65         55.22        14.69 o
  -2   0  16         20.20         27.24        10.28 o
  -1   0  16         71.07         89.44        17.36 o
   0   0  16          1.70         -1.73         5.09 o
   1   0  16          7.75          4.35         5.87 o
   2   0  16          1.19          9.77         6.12 o
   3   0  16          7.62         15.43         9.75 o
 -11   1  16          8.90         27.21        10.87 o
 -10   1  16          2.56         -8.77         8.77 o
  -9   1  16          1.90         19.18         9.66 o
  -8   1  16          0.56         -4.46         6.78 o
  -7   1  16         45.61         79.24        17.22 o
  -6   1  16          7.52          8.34         8.39 o
  -5   1  16         37.46         71.60        17.06 o
  -4   1  16          0.00         -7.21         7.21 o
  -3   1  16          0.04         -0.12         3.95 o
  -2   1  16          6.92         14.65         8.56 o
  -1   1  16         10.46         30.07        11.93 o
   0   1  16         15.94         36.45        13.14 o
   1   1  16          6.30         -0.79         5.40 o
   2   1  16         13.52         12.28         9.94 o
  -6   1  17         15.86         23.71         8.86 o
  -5   1  17          0.00         -0.02         5.67 o
  -4   1  17         20.67         36.56        12.88 o
                                                
